# Supplementary material for: Systematic review and meta-analysis of the evidence for an illusory truth effect and its determinants
Source: Nat Commun. 2026 Feb 27;17:3270. doi: 10.1038/s41467-026-70041-x (PMC13066098; doi:10.1038/s41467-026-70041-x)
Supplement: Supplementary file 3 — Supplementary Data 1 [file 41467_2026_70041_MOESM3_ESM.xlsx]

## Sheet: ARTICLE_DATA
article_number	article_cluster	year	title	journal	country	open_data
1	arkes1989	1989	The Generality of the Relation between Familiarity and Judged Validity	Journal of Behavioral Decision Making	USA	no
2	arkes1991	1991	Determinants of Judged Validity	JOURNAL OF EXPERIMENTAL SOCIAL PSYCHOLOGY	USA	no
3	bacon1979	1979	Credibility of Repeated Statements: Memory for Trivia	Journal of Experimental Psychology: Human Learning and Memory	Canada	no
4	bechkoff2008	2008	Proprioception and the Truth Effect: A Case in Favor of the Cartesian Model of Information Processing	Unpublished Ph.D. Thesis	USA	no
5	begg1985	1985	On believing what we remember	Canadian Journal of Behavioural Science	Canada	no
6	begg1991	1991	Repetition and the Ring of Truth: Biasing Comments	Canadian Journal of Behavioural Science	Canada	no
7	begg1992	1992	Dissociation of Processes in Belief: Source Recollection, Statement Familiarity, and the Illusion of Truth	Journal of Experimental Psychology: General	Canada	no
8	bena_1	2022	Repetition could increase the perceived truth of conspiracy theories	Unpublished manuscript	France	no
9	bena_2	2022	Robustness tests provide further support for an ecological account of the truth and fake news by repetition effects	Unpublished manuscript	France	no
10	bena2023	2023	You won't believe it! Truth judgments for clickbait headlines benefit (but less so) from prior exposure	Applied Cognitive Psychology	France	no
11	boehm1994	1994	The Validity Effect: A Search for Mediating Variables	Personality and Social Psychology Bulletin	USA	no
12	brashier2017	2017	Competing Cues: Older Adults Rely on Knowledge in the Face of Fluency	Psychology and Aging	USA	no
13	brashier2020	2020	An initial accuracy focus prevents illusory truth	Cognition	USA	yes
14	brashier2022	2022	Illusory Truth Occurs Even with Incentives for Accuracy	Unpublished manuscript	USA	yes
15	brown1996	1996	Turning Lies Into Truths: Referential Validation of Falsehoods	Journal of Experimental Psychology: Learning, Memory, and Cognition	USA	no
16	calio2019	2019	Untersuchungen zur zeitlichen Stabilität und zur Vermeidbarkeit der Wahrheitsillusion	Unpublished Ph.D. Thesis	Germany	no
17	calio2020	2020	How explicit warnings reduce the truth effect: A multinomial modeling approach	Acta Psychologica	Germany	no
18	calvillo2020	2020	An initial accuracy focus reduces the effect of prior exposure on perceived accuracy of news headlines	Cognitive Research: Principles and Implications	USA	yes
19	calvillo2022	2022	Exposure to Headlines as Questions Reduces Illusory Truth for Subsequent Headlines	Journal of Applied Research in Memory and Cognition	USA	yes
20	chang2019	2019	Is the Plausibility Account of the Illusion of Truth Effect Plausible?	Unpublished Ph.D. Thesis	USA	no
21	corneille2020	2020	Repetition increases both the perceived truth and fakeness of information: An ecological account	Cognition	Belgium	yes
22	dechene2009	2009	Mix me a list: Context moderates the truth effect and the mere-exposure effect	Journal of Experimental Social Psychology	Switzerland	no
23	dekeersmaecker2020	2020	Investigating the Robustness of the Illusory Truth Effect Across Individual Differences in Cognitive Ability, Need for Cognitive Closure, and Cognitive Style	Personality and Social Psychology Bulletin	Belgium	yes
24	dekeersmaecker2024	2024	Truth by repetition across languages	Journal of Applied Research in Memory and Cognition	Belgium	yes
25	doland1999	1999	Repeating is believing: an investigation of the illusory truth effect	Unpublished Ph.D. Thesis	USA	no
26	effron2020	2020	Misinformation and Morality: Encountering Fake-News Headlines Makes Them Seem Less Unethical to Publish and Share	Psychological Science	United Kingdom	no
27	fazio2015	2015	Knowledge Does Not Protect Against Illusory Truth	Journal of Experimental Psychology: General	USA	no
28	fazio2019	2019	Repetition increases perceived truth equally for plausible and implausible statements	Psychonomic Bulletin & Review	USA	yes
29	fazio2020a	2020	The Effect of Repetition on Truth Judgements Across Development	Psychological Science	USA	yes
30	fazio2020b	2020	Repetition Increases Perceived Truth Even for Known Falsehoods	Collabra: Psychology	USA	yes
31	fazio2020c	2020	Preventing the Illusory Truth Effect: When Repetition does not Increase Perceived Truth	Unpublished manuscript	USA	no
32	frances2018	2018	On the effects of regional accents on memory and credibility	Acta Psychologica	Spain	no
33	garciamarques2015	2015	Hearing a statement now and believing the opposite later	Journal of Experimental Social Psychology	Portugal	no
34	garciamarques2016a	2016	Judging the truth-value of a statement in and out of a deep processing context	Social Cognition	Portugal	no
35	garciamarques2016b	2016	Familiarity increases subjective positive affect even in non-affective and non-evaluative contexts	Motivation and Emotion	Portugal	no
36	garciamarques2019	2019	Relative to what? Dynamic updating of fluency standards and between participants illusions of truth	Acta Psychologica	Portugal	no
37	garridovasquez2021	2021	Judgments of truth are independently modulated by affect and repetition	Unpublished manuscript	Chile	yes
38	gigenrenzer1984	1984	External Validity of Laboratory Experiments: The Frequency-Validity Relationship	The American Journal of Psychology	USA	no
39	hasher1977	1977	Frequency and the Conference of Referential Validity	Journal of Verbal Learning and Verbal Behavior	USA	no
40	hassan2021	2021	The effects of repetition frequency on the illusory truth effect	Cognitive Research: Principles and Implications	USA	no
41	hatzidaki2024	2024	Illusory truth efect across languages and scripts	Psychonomic Bulletin & Review	Greece	yes
42	hawkins2001	2001	Low-Involvement Learning: Repetition and Coherence in Familiarity and Belief	Journal of consumer psychology	USA	no
43	henderson2021	2021	The Trajectory of Truth: A Longitudinal Study of the Illusory Truth Effect	Journal of Cognition	United Kingdom	yes
44	jalbert2020	2020	Only half of what I'll tell you is true: Expecting to encounter falsehood reduces illusory truth	Journal of Applied Research in Memory and Cognition	USA	yes
45	jiang2024	2024	Repetition increases belief in climate-skeptical claims, even for climate science endorsers	PLOS One	Turkey	no
46	kim2002	2002	The Role of Individual Differences in General Skepticism in the Illusory Truth Effect	Unpublished Ph.D. Thesis	USA	no
47	kurt2022	2022	The Effect of Repeated Exposure, Picture Presence and Context Reinstatement on Truth Judgments	Unpublished Master Thesis	Turkey	no
48	ladowsky-brooks2010	2010	The truth effect in relation to neuropsychological functioning in traumatic brain injury	Brain injury	Canada	no
49	lemaire2025	2025	The development of media truth discernment and fake news detection is related to the development of reasoning during adolescence	Scientific Reports	France	yes
50	lin2022	2022	Medium of mass misinformation: Repetition increases people’s rating of truth for real and satirical headlines	Unpublished Master Thesis	New Zealand	no
51	lin2024	2024	Accuracy prompts protect professional content moderators from the illusory truth effect	PNAS Nexus	USA	yes
52	lindsey1994	1994	Aging and the Truth Effect in Validity Judgment	Unpublished Master Thesis	USA	no
53	lorenzoni2024	2024	Does Foreign-Accented Speech Affect Credibility? Evidence from the IllusoryTruth Paradigm	Journal of Cognition	Italy	yes
54	ly2023	2023	Repetition effects in memory and truth assessments through the lens of transfer-appropriate processing	Memory	Australia	yes
55	mak2024	2024	Fluency trumps working memory capacity in the truth effect	Journal of Cognitive Psychology	Malaysia	yes
56	mattavelli2022	2022	Truth by repetition … Without repetition: Testing the effect of instructed repetition on truth judgments	Journal of Experimental Psychology: Learning, Memory, and Cognition	United Kingdom	yes
57	mattavelli2025	2025	Repeating Statements Increases Source Credibility	Unpublished manuscript	Italy	yes
58	mitchell2003	2003	Asymmetries in the processing of true and false information	Unpublished Ph.D. Thesis	USA	no
59	mitchell2005	2005	fMRI Evidence for the Role of Recollection in Suppressing Misattribution Errors: The Illusory Truth Effect	Journal of Cognitive Neuroscience	USA	no
60	mitchell2006	2006	Misattribution Errors in Alzheimer’s Disease: The Illusory Truth Effect	Neuropsychology	USA	no
61	morgan2023	2023	The Effect of Repetition on the Perceived Truth of Tobacco-Related Health Misinformation Among U.S. Adults	Journal of Health Communication	USA	no
62	moritz2012	2012	Repetition is good? An Internet trial on the illusory truth effect in schizophrenia and nonclinical participants	Journal of Behavior Therapy and Experimental Psychiatry	Germany	no
63	murray2020	2020	“I’ve said it before and I will say it again…”: Repeating statements made by Donald Trump increases perceived truthfulness for individuals across the political spectrum	Unpublished manuscript	USA	yes
64	mutter1995	1995	Aging and Credibility Judgment	Aging and Cognition	USA	no
65	nadarevic2007	2007	A failed replication of the truth effect	Unpublished manuscript	Germany	yes
66	nadarevic2011	2011	Decision mode instructions do not moderate the truth effect	Unpublished manuscript	Germany	yes
67	nadarevic2012	2012	Are there interindividual differences of the truth effect? An investigation of different personality	Unpublished manuscript	Germany	yes
68	nadarevic2014	2014	Initial judgment task and delay of the final validity-rating task moderate the truth effect	Consciousness and Cognition	Germany	yes
69	nadarevic2017	2017	Unveiling the truth: warnings reduce the repetition-based truth effect	Psychological Research	Germany	yes
70	nadarevic2018	2018	Foreign language reduces the longevity of the repetition-based truth effect	Acta Psychologica	Hungary	yes
71	nadarevic2020	2020	Perceived truth of statements and simulated social media postings: an experimental investigation of source credibility, repeated exposure, and presentation format	Cognitive Research: Principles and Implications	Germany	yes
72	nadarevic2021	2021	Judging fast and slow: The truth effect does not increase under time-pressure conditions	Judgement and Decision Making	Germany	yes
73	nadarevic2025	2025	On the relationship between recognition judgments and truth judgments: Memory states moderate the recognition-based truth effect	Journal of Experimental Psychology: Learning, Memory, and Cognition	Germany	yes
74	newman2020	2020	Truthiness, the illusory truth effect, and the role of need for cognition	Consciousness and Cognition	USA	yes
75	oguztasbas2022	2022	Repeating stereotypes: Increased belief and subsequent discrimination	European Journal of Social Psychology	Germany	yes
76	pennycook2017	2017	The illusory truth effect for fake news is similar regardless of format	Unpublished data	USA	no
77	pennycook2018	2018	Prior Exposure Increases Perceived Accuracy of Fake News	Journal of Experimental Psychology: General	USA	yes
78	polage2012	2012	Making up History: False Memories of Fake News Stories	Europe's Journal of Psychology	USA	no
79	riesthuis2024	2024	“That’s just like, your opinion, man”: the illusory truth efect on opinions	Psychological Research	Belgium	yes
80	roggeveen2002	2002	Perceived Source Variability Versus Familiarity: Testing Competing Explanations for the Truth Effect	Journal of consumer psychology	USA	no
81	schmidt2024	2024	The relevance of syntactic complexity for truth judgments: A registered report	Consciousness and Cognition	Germany	yes
82	schwartz1982	1982	Repetition and rated truth value of statements	American Journal of Psychology	USA	no
83	siemerink2023	2023	Repetition As a Weapon: What Is The Effect of the Illusory Truth Effect on Conspiracy Theories and Their Debunking?	Unpublished Master Thesis	Netherlands	no
84	silva2017	2017	The informative value of type of repetition: Perceptual and conceptual fluency influences on judgments of truth	Consciousness and Cognition	Germany	no
85	sim2010	2010	Memory Mistakes and Ageing: How Susceptibility to False Recognition and the lllusory Truth Effect Changes across the Lifespan	Unpublished Master Thesis	New Zealand	no
86	smelter2020	2020	Pictures and repeated exposure increase perceived accuracy of news headlines	Applied Cognitive Psychology	USA	yes
87	speckmann2021	2021	Monetary incentives do not reduce the repetition-induced truth effect	Psychonomic Bulletin & Review	Germany	yes
88	stanley2019	2019	When the Unlikely Becomes Likely: Qualifying Language Does Not Influence Later Truth Judgments	Journal of Applied Research in Memory and Cognition	USA	no
89	stanley2022	2022	Prior exposure increases judged truth even during periods of mind wandering	Psychonomic Bulletin & Review	USA	no
90	stump2022	2022	Is it all about the feeling? Affective and (meta‑)cognitive mechanisms underlying the truth effect	Psychological Research	Germany	no
91	toppino1977	1977	Frequency of Occurrence and Judgements of Truth and Falsety	Unpublished Conference paper	USA	no
92	udry2023	2023	The illusory truth effect requires semantic coherence across repetitions	Cognition	USA	yes
93	unkelbach2009	2009	A multinomial modeling approach to dissociate different components of the truth effect	Consciousness and Cognition	Germany	no
94	unkelbach2011	2011	Fluency and positivity as possible causes of the truth effect	Consciousness and Cognition	Germany	no
95	unkelbach2017	2017	A referential theory of the repetition-induced truth effect	Cognition	Germany	yes
96	unkelbach2018	2018	Experiential fluency and declarative advice jointly inform judgments of truth	Journal of Experimental Social Psychology	Germany	no
97	unkelbach2021	2021	Mere Repetition Increases Belief in Factually True COVID-19-Related Information	Journal of Applied Research in Memory and Cognition	Germany	no
98	vellani2023	2023	The illusory truth effect leads to the spread of misinformation	Cognition	United Kingdom	yes
99	vogel2020	2020	Truth Is in the Mind, but Beauty Is in the Eye: Fluency Effects Are Moderated by a Match Between Fluency Source and Judgment Dimension	Journal of Experimental Psychology: General	Germany	yes

## Sheet: STUDY_DATA
study_number	article_cluster	study_cluster	study_exclusion	year	title	journal	country	coder
1	arkes1989	arkes1989_1	no	1989	The Generality of the Relation between Familiarity and Judged Validity	Journal of Behavioral Decision Making	USA	SY
2	arkes1989	arkes1989_2	no	1989	The Generality of the Relation between Familiarity and Judged Validity	Journal of Behavioral Decision Making	USA	SY + MG
3	arkes1991	arkes1991_1	no	1991	Determinants of Judged Validity	JOURNAL OF EXPERIMENTAL SOCIAL PSYCHOLOGY	USA	SY + MG
4	arkes1991	arkes1991_3	yes	1991	Determinants of Judged Validity	JOURNAL OF EXPERIMENTAL SOCIAL PSYCHOLOGY	USA	SY + MG
5	bacon1979	bacon1979_1	no	1979	Credibility of Repeated Statements: Memory for Trivia	Journal of Experimental Psychology: Human Learning and Memory	Canada	SY + MG
6	bacon1979	bacon1979_2	yes	1979	Credibility of Repeated Statements: Memory for Trivia	Journal of Experimental Psychology: Human Learning and Memory	Canada	SY + MG
7	bechkoff2008	bechkoff2008_1	no	2008	Proprioception and the Truth Effect: A Case in Favor of the Cartesian Model of Information Processing	Unpublished Ph.D. Thesis	USA	SY + MG
8	begg1985	begg1985_1	yes	1985	On believing what we remember	Canadian Journal of Behavioural Science	Canada	SY + MG
9	begg1985	begg1985_3	no	1985	On believing what we remember	Canadian Journal of Behavioural Science	Canada	SY
10	begg1985	begg1985_4	no	1985	On believing what we remember	Canadian Journal of Behavioural Science	Canada	SY
11	begg1991	begg1991_1	no	1991	Repetition and the Ring of Truth: Biasing Comments	Canadian Journal of Behavioural Science	Canada	SY
12	begg1991	begg1991_2	yes	1991	Repetition and the Ring of Truth: Biasing Comments	Canadian Journal of Behavioural Science	Canada	SY
13	begg1991	begg1991_3	no	1991	Repetition and the Ring of Truth: Biasing Comments	Canadian Journal of Behavioural Science	Canada	SY + MG
14	begg1992	begg1992_1	no	1992	Dissociation of Processes in Belief: Source Recollection, Statement Familiarity, and the Illusion of Truth	Journal of Experimental Psychology: General	Canada	SY
15	begg1992	begg1992_2	yes	1992	Dissociation of Processes in Belief: Source Recollection, Statement Familiarity, and the Illusion of Truth	Journal of Experimental Psychology: General	Canada	SY
16	begg1992	begg1992_3	no	1992	Dissociation of Processes in Belief: Source Recollection, Statement Familiarity, and the Illusion of Truth	Journal of Experimental Psychology: General	Canada	SY
17	begg1992	begg1992_4	yes	1992	Dissociation of Processes in Belief: Source Recollection, Statement Familiarity, and the Illusion of Truth	Journal of Experimental Psychology: General	Canada	SY
18	bena_1	bena_1	no	2022	Repetition could increase the perceived truth of conspiracy theories	Unpublished manuscript	France	SY + MG
19	bena_2	bena_2_2	yes	2022	Robustness tests provide further support for an ecological account of the truth and fake news by repetition effects	Unpublished manuscript	France	SY + MG
20	bena2023	bena2023_1	no	2023	You won't believe it! Truth judgments for clickbait headlines benefit (but less so) from prior exposure	Applied Cognitive Psychology	France	SY
21	bena2023	bena2023_2	no	2023	You won't believe it! Truth judgments for clickbait headlines benefit (but less so) from prior exposure	Applied Cognitive Psychology	France	SY
22	boehm1994	boehm1994_1	no	1994	The Validity Effect: A Search for Mediating Variables	Personality and Social Psychology Bulletin	USA	SY + MG
23	boehm1994	boehm1994_3	no	1994	The Validity Effect: A Search for Mediating Variables	Personality and Social Psychology Bulletin	USA	SY + MG
24	brashier2017	brashier2017_1	no	2017	Competing Cues: Older Adults Rely on Knowledge in the Face of Fluency	Psychology and Aging	USA	SY + MG
25	brashier2017	brashier2017_2	no	2017	Competing Cues: Older Adults Rely on Knowledge in the Face of Fluency	Psychology and Aging	USA	SY + MG
26	brashier2020	brashier2020_1	no	2020	An initial accuracy focus prevents illusory truth	Cognition	USA	SY + MG
27	brashier2020	brashier2020_2	no	2020	An initial accuracy focus prevents illusory truth	Cognition	USA	SY + MG
28	brashier2020	brashier2020_3	no	2020	An initial accuracy focus prevents illusory truth	Cognition	USA	SY + MG
29	brashier2020	brashier2020_4	no	2020	An initial accuracy focus prevents illusory truth	Cognition	USA	SY + MG
30	brashier2022	brashier2022_1	no	2022	Illusory Truth Occurs Even with Incentives for Accuracy	Unpublished manuscript	USA	SY + MG
31	brashier2022	brashier2022_2	no	2022	Illusory Truth Occurs Even with Incentives for Accuracy	Unpublished manuscript	USA	SY + MG
32	brown1996	brown1996_1	no	1996	Turning Lies Into Truths: Referential Validation of Falsehoods	Journal of Experimental Psychology: Learning, Memory, and Cognition	USA	SY
33	brown1996	brown1996_2	no	1996	Turning Lies Into Truths: Referential Validation of Falsehoods	Journal of Experimental Psychology: Learning, Memory, and Cognition	USA	SY
34	calio2019	calio2019_1	no	2019	Untersuchungen zur zeitlichen Stabilität und zur Vermeidbarkeit der Wahrheitsillusion	Unpublished Ph.D. Thesis	Germany	SY + MG
35	calio2020	calio2020	no	2020	How explicit warnings reduce the truth effect: A multinomial modeling approach	Acta Psychologica	Germany	SY + MG
36	calvillo2020	calvillo2020_1	no	2020	An initial accuracy focus reduces the effect of prior exposure on perceived accuracy of news headlines	Cognitive Research: Principles and Implications	USA	SY + MG
37	calvillo2020	calvillo2020_2	no	2020	An initial accuracy focus reduces the effect of prior exposure on perceived accuracy of news headlines	Cognitive Research: Principles and Implications	USA	SY + MG
38	calvillo2022	calvillo2022_1	yes	2022	Exposure to Headlines as Questions Reduces Illusory Truth for Subsequent Headlines	Journal of Applied Research in Memory and Cognition	USA	SY + MG
39	calvillo2022	calvillo2022_2	yes	2022	Exposure to Headlines as Questions Reduces Illusory Truth for Subsequent Headlines	Journal of Applied Research in Memory and Cognition	USA	SY + MG
40	chang2019	chang2019_2	no	2019	Is the Plausibility Account of the Illusion of Truth Effect Plausible?	Unpublished Ph.D. Thesis	USA	SY + MG
41	corneille2020	corneille2020_3	yes	2020	Repetition increases both the perceived truth and fakeness of information: An ecological account	Cognition	Belgium	SY + MG
42	dechene2009	dechene2009_1	yes	2009	Mix me a list: Context moderates the truth effect and the mere-exposure effect	Journal of Experimental Social Psychology	Switzerland	SY + MG
43	dekeersmaecker2020	dekeersmaecker2020_1	no	2020	Investigating the Robustness of the Illusory Truth Effect Across Individual Differences in Cognitive Ability, Need for Cognitive Closure, and Cognitive Style	Personality and Social Psychology Bulletin	Belgium	SY + MG
44	dekeersmaecker2020	dekeersmaecker2020_2	no	2020	Investigating the Robustness of the Illusory Truth Effect Across Individual Differences in Cognitive Ability, Need for Cognitive Closure, and Cognitive Style	Personality and Social Psychology Bulletin	Belgium	SY + MG
45	dekeersmaecker2020	dekeersmaecker2020_3	no	2020	Investigating the Robustness of the Illusory Truth Effect Across Individual Differences in Cognitive Ability, Need for Cognitive Closure, and Cognitive Style	Personality and Social Psychology Bulletin	Belgium	SY + MG
46	dekeersmaecker2020	dekeersmaecker2020_4	no	2020	Investigating the Robustness of the Illusory Truth Effect Across Individual Differences in Cognitive Ability, Need for Cognitive Closure, and Cognitive Style	Personality and Social Psychology Bulletin	Belgium	SY + MG
47	dekeersmaecker2020	dekeersmaecker2020_5	no	2020	Investigating the Robustness of the Illusory Truth Effect Across Individual Differences in Cognitive Ability, Need for Cognitive Closure, and Cognitive Style	Personality and Social Psychology Bulletin	Belgium	SY + MG
48	dekeersmaecker2020	dekeersmaecker2020_6	no	2020	Investigating the Robustness of the Illusory Truth Effect Across Individual Differences in Cognitive Ability, Need for Cognitive Closure, and Cognitive Style	Personality and Social Psychology Bulletin	Belgium	SY + MG
49	dekeersmaecker2024	dekeersmaecker2024_1a	no	2024	Truth by repetition across languages	Journal of Applied Research in Memory and Cognition	Belgium	SY
50	dekeersmaecker2024	dekeersmaecker2024_1b	no	2024	Truth by repetition across languages	Journal of Applied Research in Memory and Cognition	Belgium	SY
51	dekeersmaecker2024	dekeersmaecker2024_2	no	2024	Truth by repetition across languages	Journal of Applied Research in Memory and Cognition	Belgium	SY
52	dekeersmaecker2024	dekeersmaecker2024_3a	no	2024	Truth by repetition across languages	Journal of Applied Research in Memory and Cognition	Belgium	SY
53	dekeersmaecker2024	dekeersmaecker2024_3b	no	2024	Truth by repetition across languages	Journal of Applied Research in Memory and Cognition	Belgium	SY
54	doland1999	doland1999_1	no	1999	Repeating is believing: an investigation of the illusory truth effect	Unpublished Ph.D. Thesis	USA	SY + MG
55	effron2020	effron2020_4	no	2020	Misinformation and Morality: Encountering Fake-News Headlines Makes Them Seem Less Unethical to Publish and Share	Psychological Science	United Kingdom	SY
56	fazio2015	fazio2015_1	no	2015	Knowledge Does Not Protect Against Illusory Truth	Journal of Experimental Psychology: General	USA	SY + MG
57	fazio2015	fazio2015_2	no	2015	Knowledge Does Not Protect Against Illusory Truth	Journal of Experimental Psychology: General	USA	SY + MG
58	fazio2019	fazio2019_2	no	2019	Repetition increases perceived truth equally for plausible and implausible statements	Psychonomic Bulletin & Review	USA	SY
59	fazio2020_a	fazio2020a_1	no	2020	The Effect of Repetition on Truth Judgements Across Development	Psychological Science	USA	SY + MG
60	fazio2020b	fazio2020b	no	2020	Repetition Increases Perceived Truth Even for Known Falsehoods	Collabra: Psychology	USA	SY + MG
61	fazio2020c	fazio2020c_1	no	2020	Preventing the Illusory Truth Effect: When Repetition does not Increase Perceived Truth	Unpublished manuscript	USA	SY + MG
62	fazio2020c	fazio2020c_2	no	2020	Preventing the Illusory Truth Effect: When Repetition does not Increase Perceived Truth	Unpublished manuscript	USA	SY + MG
63	fazio2020c	fazio2020c_3	no	2020	Preventing the Illusory Truth Effect: When Repetition does not Increase Perceived Truth	Unpublished manuscript	USA	SY + MG
64	frances2018	frances2018_3	yes	2018	On the effects of regional accents on memory and credibility	Acta Psychologica	Spain	SY + MG
65	garciamarques2015	garciamarques2015	yes	2015	Hearing a statement now and believing the opposite later	Journal of Experimental Social Psychology	Portugal	SY + MG
66	garciamarques2016a	garciamarques2016a_1	no	2016	Judging the truth-value of a statement in and out of a deep processing context	Social Cognition	Portugal	SY + MG
67	garciamarques2016b	garciamarques2016b_1	no	2016	Familiarity increases subjective positive affect even in non-affective and non-evaluative contexts	Motivation and Emotion	Portugal	SY + MG
68	garciamarques2019	garciamarques2019_1	no	2019	Relative to what? Dynamic updating of fluency standards and between participants illusions of truth	Acta Psychologica	Portugal	SY + MG
69	garciamarques2019	garciamarques2019_2	no	2019	Relative to what? Dynamic updating of fluency standards and between participants illusions of truth	Acta Psychologica	Portugal	SY + MG
70	garridovasquez2021	garridovasquez2021	no	2021	Judgments of truth are independently modulated by affect and repetition	Unpublished manuscript	Chile	SY + MG
71	gigenrenzer1984	gigenrenzer1984_1	yes	1984	External Validity of Laboratory Experiments: The Frequency-Validity Relationship	The American Journal of Psychology	USA	SY + MG
72	gigenrenzer1984	gigenrenzer1984_2	yes	1984	External Validity of Laboratory Experiments: The Frequency-Validity Relationship	The American Journal of Psychology	USA	SY + MG
73	hasher1977	hasher1977	yes	1977	Frequency and the Conference of Referential Validity	Journal of Verbal Learning and Verbal Behavior	USA	SY + MG
74	hassan2021	hassan2021_1	yes	2021	The effects of repetition frequency on the illusory truth effect	Cognitive Research: Principles and Implications	USA	SY + MG
75	hassan2021	hassan2021_2	yes	2021	The effects of repetition frequency on the illusory truth effect	Cognitive Research: Principles and Implications	USA	SY + MG
76	hatzidaki2024	hatzidaki2024_1	no	2024	Illusory truth efect across languages and scripts	Psychonomic Bulletin & Review	Greece	SY
77	hatzidaki2024	hatzidaki2024_2	no	2024	Illusory truth efect across languages and scripts	Psychonomic Bulletin & Review	Greece	SY
78	hawkins2001	hawkins2001	yes	2001	Low-Involvement Learning: Repetition and Coherence in Familiarity and Belief	Journal of consumer psychology	USA	SY + MG
79	henderson2021	henderson2021	no	2021	The Trajectory of Truth: A Longitudinal Study of the Illusory Truth Effect	Journal of Cognition	United Kingdom	SY + MG
80	jalbert2020	jalbert2020_1	no	2020	Only half of what I'll tell you is true: Expecting to encounter falsehood reduces illusory truth	Journal of Applied Research in Memory and Cognition	USA	SY + MG
81	jalbert2020	jalbert2020_2	no	2020	Only half of what I'll tell you is true: Expecting to encounter falsehood reduces illusory truth	Journal of Applied Research in Memory and Cognition	USA	SY + MG
82	jalbert2020	jalbert2020_3	no	2020	Only half of what I'll tell you is true: Expecting to encounter falsehood reduces illusory truth	Journal of Applied Research in Memory and Cognition	USA	SY + MG
83	jiang2024	jiang2024_1	no	2024	Repetition increases belief in climate-skeptical claims, even for climate science endorsers	PLOS One	Turkey	SY
84	jiang2024	jiang2024_2	no	2024	Repetition increases belief in climate-skeptical claims, even for climate science endorsers	PLOS One	Turkey	SY
85	kim2002	kim2002	no	2002	The Role of Individual Differences in General Skepticism in the Illusory Truth Effect	Unpublished Ph.D. Thesis	USA	SY + YAB
86	kurt2022	kurt2022_2	no	2022	The Effect of Repeated Exposure, Picture Presence and Context Reinstatement on Truth Judgments	Unpublished Master Thesis	Turkey	SY
87	ladowsky-brooks2010	ladowsky-brooks2010	no	2010	The truth effect in relation to neuropsychological functioning in traumatic brain injury	Brain injury	Canada	SY + YAB
88	lemaire2025	lemaire2025	no	2025	The development of media truth discernment and fake news detection is related to the development of reasoning during adolescence	Scientific Reports	France	SY
89	lin2022	lin2022_1	no	2022	Medium of mass misinformation: Repetition increases people’s rating of truth for real and satirical headlines	Unpublished Master Thesis	New Zealand	SY
90	lin2022	lin2022_2	no	2022	Medium of mass misinformation: Repetition increases people’s rating of truth for real and satirical headlines	Unpublished Master Thesis	New Zealand	SY
91	lin2024	lin2024_1	no	2024	Accuracy prompts protect professional content moderators from the illusory truth effect	PNAS Nexus	USA	SY
92	lin2024	lin2024_2	no	2024	Accuracy prompts protect professional content moderators from the illusory truth effect	PNAS Nexus	USA	SY
93	lin2024	lin2024_3	no	2024	Accuracy prompts protect professional content moderators from the illusory truth effect	PNAS Nexus	USA	SY
94	lindsey1994	lindsey1994_1	no	1994	Aging and the Truth Effect in Validity Judgment	Unpublished Master Thesis	USA	SY + YAB
95	lindsey1994	lindsey1994_2	no	1994	Aging and the Truth Effect in Validity Judgment	Unpublished Master Thesis	USA	SY + YAB
96	lorenzoni2024	lorenzoni2024	no	2024	Does Foreign-Accented Speech Affect Credibility? Evidence from the IllusoryTruth Paradigm	Journal of Cognition	Italy	SY
97	ly2023	ly2023_4	no	2023	Repetition effects in memory and truth assessments through the lens of transfer-appropriate processing	Memory	Australia	SY
98	ly2023	ly2023_5	yes	2023	Repetition effects in memory and truth assessments through the lens of transfer-appropriate processing	Memory	Australia	SY
99	mak2024	mak2024	no	2024	Fluency trumps working memory capacity in the truth effect	Journal of Cognitive Psychology	Malaysia	SY
100	mattavelli2022	mattavelli2022_1	yes	2022	Truth by repetition … Without repetition: Testing the effect of instructed repetition on truth judgments	Journal of Experimental Psychology: Learning, Memory, and Cognition	United Kingdom	SY + YAB
101	mattavelli2022	mattavelli2022_2	yes	2022	Truth by repetition … Without repetition: Testing the effect of instructed repetition on truth judgments	Journal of Experimental Psychology: Learning, Memory, and Cognition	United Kingdom	SY + YAB
102	mattavelli2025	mattavelli2025_1	no	2025	Repeating Statements Increases Source Credibility	Unpublished manuscript	Italy	SY
103	mattavelli2025	mattavelli2025_2	yes	2025	Repeating Statements Increases Source Credibility	Unpublished manuscript	Italy	SY
104	mitchell2003	mitchell2003_2	yes	2003	Asymmetries in the processing of true and false information	Unpublished Ph.D. Thesis	USA	SY + YAB
105	mitchell2005	mitchell2005	yes	2005	fMRI Evidence for the Role of Recollection in Suppressing Misattribution Errors: The Illusory Truth Effect	Journal of Cognitive Neuroscience	USA	SY + YAB
106	mitchell2006	mitchell2006	yes	2006	Misattribution Errors in Alzheimer’s Disease: The Illusory Truth Effect	Neuropsychology	USA	SY + YAB
107	morgan2023	morgan2023	no	2023	The Effect of Repetition on the Perceived Truth of Tobacco-Related Health Misinformation Among U.S. Adults	Journal of Health Communication	USA	SY
108	moritz2012	moritz2012	no	2012	Repetition is good? An Internet trial on the illusory truth effect in schizophrenia and nonclinical participants	Journal of Behavior Therapy and Experimental Psychiatry	Germany	SY + YAB
109	murray2020	murray2020	no	2020	“I’ve said it before and I will say it again…”: Repeating statements made by Donald Trump increases perceived truthfulness for individuals across the political spectrum	Unpublished manuscript	USA	SY + YAB
110	mutter1995	mutter1995_1	no	1995	Aging and Credibility Judgment	Aging and Cognition	USA	SY + YAB
111	mutter1995	mutter1995_2	no	1995	Aging and Credibility Judgment	Aging and Cognition	USA	SY
112	nadarevic2007	nadarevic2007	no	2007	A failed replication of the truth effect	Unpublished manuscript	Germany	SY + YAB
113	nadarevic2011	nadarevic2011	no	2011	Decision mode instructions do not moderate the truth effect	Unpublished manuscript	Germany	SY + YAB
114	nadarevic2012	nadarevic2012	no	2012	Are there interindividual differences of the truth effect? An investigation of different personality	Unpublished manuscript	Germany	SY + YAB
115	nadarevic2014	nadarevic2014_1	no	2014	Initial judgment task and delay of the final validity-rating task moderate the truth effect	Consciousness and Cognition	Germany	SY + YAB
116	nadarevic2014	nadarevic2014_2	no	2014	Initial judgment task and delay of the final validity-rating task moderate the truth effect	Consciousness and Cognition	Germany	SY + YAB
117	nadarevic2017	nadarevic2017_1	yes	2017	Unveiling the truth: warnings reduce the repetition-based truth effect	Psychological Research	Germany	SY + YAB
118	nadarevic2017	nadarevic2017_2	yes	2017	Unveiling the truth: warnings reduce the repetition-based truth effect	Psychological Research	Germany	SY + YAB
119	nadarevic2018	nadarevic2018_1	no	2018	Foreign language reduces the longevity of the repetition-based truth effect	Acta Psychologica	Hungary	SY + YAB
120	nadarevic2018	nadarevic2018_2	no	2018	Foreign language reduces the longevity of the repetition-based truth effect	Acta Psychologica	Germany	SY + YAB
121	nadarevic2020	nadarevic2020_2	no	2020	Perceived truth of statements and simulated social media postings: an experimental investigation of source credibility, repeated exposure, and presentation format	Cognitive Research: Principles and Implications	Norway	SY + YAB
122	nadarevic2020	nadarevic2020_3	no	2020	Perceived truth of statements and simulated social media postings: an experimental investigation of source credibility, repeated exposure, and presentation format	Cognitive Research: Principles and Implications	Germany	SY + YAB
123	nadarevic2020	nadarevic2020_4	no	2020	Perceived truth of statements and simulated social media postings: an experimental investigation of source credibility, repeated exposure, and presentation format	Cognitive Research: Principles and Implications	Germany	SY + YAB
124	nadarevic2021	nadarevic2021_1	no	2021	Judging fast and slow: The truth effect does not increase under time-pressure conditions	Judgement and Decision Making	Germany	SY + YAB
125	nadarevic2021	nadarevic2021_2	no	2021	Judging fast and slow: The truth effect does not increase under time-pressure conditions	Judgement and Decision Making	Germany	SY + YAB
126	nadarevic2021	nadarevic2021_3	no	2021	Judging fast and slow: The truth effect does not increase under time-pressure conditions	Judgement and Decision Making	Germany	SY + YAB
127	nadarevic2025	nadarevic2025_1	no	2025	On the relationship between recognition judgments and truth judgments: Memory states moderate the recognition-based truth effect	Journal of Experimental Psychology: Learning, Memory, and Cognition	Germany	SY
128	nadarevic2025	nadarevic2025_2	no	2025	On the relationship between recognition judgments and truth judgments: Memory states moderate the recognition-based truth effect	Journal of Experimental Psychology: Learning, Memory, and Cognition	Germany	SY
129	nadarevic2025	nadarevic2025_3	no	2025	On the relationship between recognition judgments and truth judgments: Memory states moderate the recognition-based truth effect	Journal of Experimental Psychology: Learning, Memory, and Cognition	Germany	SY
130	newman2020	newman2020_4	no	2020	Truthiness, the illusory truth effect, and the role of need for cognition	Consciousness and Cognition	USA	SY + YAB
131	oguztasbas2022	oguztasbas2022_2	no	2022	Repeating stereotypes: Increased belief and subsequent discrimination	European Journal of Social Psychology	Germany	SY
132	pennycook2017	pennycook2017	no	2017	The illusory truth effect for fake news is similar regardless of format	Unpublished data	USA	SY + YAB
133	pennycook2018	pennycook2018_1	no	2018	Prior Exposure Increases Perceived Accuracy of Fake News	Journal of Experimental Psychology: General	USA	SY + YAB
134	pennycook2018	pennycook2018_2	no	2018	Prior Exposure Increases Perceived Accuracy of Fake News	Journal of Experimental Psychology: General	USA	SY + YAB
135	pennycook2018	pennycook2018_3	no	2018	Prior Exposure Increases Perceived Accuracy of Fake News	Journal of Experimental Psychology: General	USA	SY + YAB
136	polage2012	polage2012	no	2012	Making up History: False Memories of Fake News Stories	Europe's Journal of Psychology	USA	SY + YAB
137	riesthuis2024	riesthuis2024_1	no	2024	“That’s just like, your opinion, man”: the illusory truth efect on opinions	Psychological Research	Belgium	SY
138	riesthuis2024	riesthuis2024_3	no	2024	“That’s just like, your opinion, man”: the illusory truth efect on opinions	Psychological Research	Belgium	SY
139	roggeveen2002	roggeveen2002_1	no	2002	Perceived Source Variability Versus Familiarity: Testing Competing Explanations for the Truth Effect	Journal of consumer psychology	USA	SY
140	roggeveen2002	roggeveen2002_2	no	2002	Perceived Source Variability Versus Familiarity: Testing Competing Explanations for the Truth Effect	Journal of consumer psychology	USA	SY
141	schmidt2024	schmidt2024_1	no	2024	The relevance of syntactic complexity for truth judgments: A registered report	Consciousness and Cognition	Germany	SY
142	schmidt2024	schmidt2024_2	no	2024	The relevance of syntactic complexity for truth judgments: A registered report	Consciousness and Cognition	Germany	SY
143	schmidt2024	schmidt2024_3	no	2024	The relevance of syntactic complexity for truth judgments: A registered report	Consciousness and Cognition	Germany	SY
144	schwartz1982	schwartz1982_1	yes	1982	Repetition and rated truth value of statements	American Journal of Psychology	USA	SY + YAB
145	schwartz1982	schwartz1982_2	yes	1982	Repetition and rated truth value of statements	American Journal of Psychology	USA	SY + YAB
146	siemerink2023	siemerink2023	no	2023	Repetition As a Weapon: What Is The Effect of the Illusory Truth Effect on Conspiracy Theories and Their Debunking?	Unpublished Master Thesis	Netherlands	SY
147	silva2017	silva2017_1	no	2017	The informative value of type of repetition: Perceptual and conceptual fluency influences on judgments of truth	Consciousness and Cognition	Germany	SY + YAB
148	silva2017	silva2017_2	no	2017	The informative value of type of repetition: Perceptual and conceptual fluency influences on judgments of truth	Consciousness and Cognition	Germany	SY + YAB
149	sim2010	sim2010	no	2010	Memory Mistakes and Ageing: How Susceptibility to False Recognition and the lllusory Truth Effect Changes across the Lifespan	Unpublished Master Thesis	New Zealand	SY
150	smelter2020	smelter2020_3	no	2020	Pictures and repeated exposure increase perceived accuracy of news headlines	Applied Cognitive Psychology	USA	SY + YAB
151	speckmann2021	speckmann2021	no	2021	Monetary incentives do not reduce the repetition-induced truth effect	Psychonomic Bulletin & Review	Germany	SY + YAB
152	stanley2019	stanley2019_1	no	2019	When the Unlikely Becomes Likely: Qualifying Language Does Not Influence Later Truth Judgments	Journal of Applied Research in Memory and Cognition	USA	SY
153	stanley2019	stanley2019_2a	no	2019	When the Unlikely Becomes Likely: Qualifying Language Does Not Influence Later Truth Judgments	Journal of Applied Research in Memory and Cognition	USA	SY
154	stanley2019	stanley2019_3a	no	2019	When the Unlikely Becomes Likely: Qualifying Language Does Not Influence Later Truth Judgments	Journal of Applied Research in Memory and Cognition	USA	SY
155	stanley2019	stanley2019_4a	no	2019	When the Unlikely Becomes Likely: Qualifying Language Does Not Influence Later Truth Judgments	Journal of Applied Research in Memory and Cognition	USA	SY
156	stanley2022	stanley2022_1	no	2022	Prior exposure increases judged truth even during periods of mind wandering	Psychonomic Bulletin & Review	USA	SY
157	stanley2022	stanley2022_2	no	2022	Prior exposure increases judged truth even during periods of mind wandering	Psychonomic Bulletin & Review	USA	SY
158	stanley2022	stanley2022_3	no	2022	Prior exposure increases judged truth even during periods of mind wandering	Psychonomic Bulletin & Review	USA	SY + YAB
159	stump2022	stump2022_2	no	2022	Is it all about the feeling? Affective and (meta‑)cognitive mechanisms underlying the truth effect	Psychological Research	Germany	SY + YAB
160	toppino1977	toppino1977	no	1977	Frequency of Occurrence and Judgements of Truth and Falsety	Unpublished Conference paper	USA	SY + YAB
161	udry2023	udry2023_1	yes	2023	The illusory truth effect requires semantic coherence across repetitions	Cognition	USA	SY
162	udry2023	udry2023_2	yes	2023	The illusory truth effect requires semantic coherence across repetitions	Cognition	USA	SY
163	udry2023	udry2023_4	yes	2023	The illusory truth effect requires semantic coherence across repetitions	Cognition	USA	SY
164	unkelbach2009	unkelbach2009_1	no	2009	A multinomial modeling approach to dissociate different components of the truth effect	Consciousness and Cognition	Germany	SY
165	unkelbach2009	unkelbach2009_2	no	2009	A multinomial modeling approach to dissociate different components of the truth effect	Consciousness and Cognition	Germany	SY
166	unkelbach2011	unkelbach2011_2	yes	2011	Fluency and positivity as possible causes of the truth effect	Consciousness and Cognition	Germany	SY + YAB
167	unkelbach2011	unkelbach2011_3	yes	2011	Fluency and positivity as possible causes of the truth effect	Consciousness and Cognition	Germany	SY + YAB
168	unkelbach2017	unkelbach2017_1	yes	2017	A referential theory of the repetition-induced truth effect	Cognition	Germany	SY
169	unkelbach2017	unkelbach2017_2	yes	2017	A referential theory of the repetition-induced truth effect	Cognition	Germany	SY
170	unkelbach2017	unkelbach2017_3	no	2017	A referential theory of the repetition-induced truth effect	Cognition	Germany	SY + YAB
171	unkelbach2017	unkelbach2017_4	no	2017	A referential theory of the repetition-induced truth effect	Cognition	Germany	SY + YAB
172	unkelbach2017	unkelbach2017_5	yes	2017	A referential theory of the repetition-induced truth effect	Cognition	Germany	SY
173	unkelbach2018	unkelbach2018_1	no	2018	Experiential fluency and declarative advice jointly inform judgments of truth	Journal of Experimental Social Psychology	Germany	SY
174	unkelbach2018	unkelbach2018_2	no	2018	Experiential fluency and declarative advice jointly inform judgments of truth	Journal of Experimental Social Psychology	Germany	SY
175	unkelbach2018	unkelbach2018_3	no	2018	Experiential fluency and declarative advice jointly inform judgments of truth	Journal of Experimental Social Psychology	Germany	SY
176	unkelbach2021	unkelbach2021_1	no	2021	Mere Repetition Increases Belief in Factually True COVID-19-Related Information	Journal of Applied Research in Memory and Cognition	Germany	SY
177	unkelbach2021	unkelbach2021_2	no	2021	Mere Repetition Increases Belief in Factually True COVID-19-Related Information	Journal of Applied Research in Memory and Cognition	Germany	SY
178	vellani2023	vellani2023_1	yes	2023	The illusory truth effect leads to the spread of misinformation	Cognition	United Kingdom	SY
179	vellani2023	vellani2023_2	yes	2023	The illusory truth effect leads to the spread of misinformation	Cognition	United Kingdom	SY
180	vogel2020	vogel2020_1	yes	2020	Truth Is in the Mind, but Beauty Is in the Eye: Fluency Effects Are Moderated by a Match Between Fluency Source and Judgment Dimension	Journal of Experimental Psychology: General	Germany	SY + YAB
181	vogel2020	vogel2020_2	yes	2020	Truth Is in the Mind, but Beauty Is in the Eye: Fluency Effects Are Moderated by a Match Between Fluency Source and Judgment Dimension	Journal of Experimental Psychology: General	Germany	SY + YAB
182	vogel2020	vogel2020_pilot	yes	2020	Truth Is in the Mind, but Beauty Is in the Eye: Fluency Effects Are Moderated by a Match Between Fluency Source and Judgment Dimension	Journal of Experimental Psychology: General	Germany	SY + YAB

## Sheet: ES_DATA
ES_number	label	study_cluster	study_exclusion	article_cluster	year	title	journal	country	open_data	coder	sample_size	design	repetition manipulation	stimuli_type	real_ratio	cues	cues2	truth_warning_expo	truth_warning_test	exposure_task	delay	repetition	presentation_mode	presentation_time_exposure	presentation_time_test	presentation_time_test2	place	response_mode	veracity	mean_rep	sd_rep	mean_new	sd_new	reported_es	reported_se	correlation	notes
1	arkes1989_1	arkes1989_1	no	arkes1989	1989	The Generality of the Relation between Familiarity and Judged Validity	Journal of Behavioral Decision Making	USA	no	SY	93	repetition* (repeated vs. new), item type* (true vs. False vs. Opinions), perceived type* (true vs. False vs. Opinons)	within			uncued	uncued	unclear	unclear	rate_truth		verbatim	visual	participant_paced	participant_paced	participant_paced	presence	likert_7		4.23		4					true/false/opinion were not separated
2	arkes1989_2	arkes1989_2	no	arkes1989	1989	The Generality of the Relation between Familiarity and Judged Validity	Journal of Behavioral Decision Making	USA	no	SY + MG	63	session* (1 vs. 2), expertise (high, medium, low), repetition* (repeated, non-repeated), veracity* (true vs. false)	within	trivia statements	0.5	uncued	uncued	unclear	unclear	rate_truth	1_week	verbatim	visual	participant_paced	participant_paced	participant_paced	presence	likert_7	none	4.46		4.27
3	arkes1991_1_1	arkes1991_1	no	arkes1991	1991	Determinants of Judged Validity	JOURNAL OF EXPERIMENTAL SOCIAL PSYCHOLOGY	USA	no	SY + MG	TOTAL = 229	session* (1 vs. 2), time (1 vs. 3 vs. 5 weeks), need for cognition (above vs. below median), repetition* (repeated vs. non-repeated), vs. name fame (famous vs. non-famous)	within	names statements		uncued	uncued	unclear	unclear	truth, familiarity, source recollection	1_week	verbatim	visual	participant_paced	participant_paced	participant_paced	presence	likert_7	none	3.955		3.86					calculated the mean of famous+nonfamous name
4	arkes1991_1_3	arkes1991_1	no	arkes1991	1991	Determinants of Judged Validity	JOURNAL OF EXPERIMENTAL SOCIAL PSYCHOLOGY	USA	no	SY + MG	ND	session* (1 vs. 2), time (1 vs. 3 vs. 5 weeks), need for cognition (above vs. below median), repetition* (repeated vs. non-repeated), vs. name fame (famous vs. non-famous)	within	names statements		uncued	uncued	unclear	unclear	truth, familiarity, source recollection	3_weeks	verbatim	visual	participant_paced	participant_paced	participant_paced	presence	likert_7	none	4.01		3.91
5	arkes1991_1_5	arkes1991_1	no	arkes1991	1991	Determinants of Judged Validity	JOURNAL OF EXPERIMENTAL SOCIAL PSYCHOLOGY	USA	no	SY + MG	ND	session* (1 vs. 2), time (1 vs. 3 vs. 5 weeks), need for cognition (above vs. below median), repetition* (repeated vs. non-repeated), vs. name fame (famous vs. non-famous)	within	names statements		uncued	uncued	unclear	unclear	truth, familiarity, source recollection	5_weeks	verbatim	visual	participant_paced	participant_paced	participant_paced	presence	likert_7		3.9		3.85
6	arkes1991_3	arkes1991_3	yes	arkes1991	1991	Determinants of Judged Validity	JOURNAL OF EXPERIMENTAL SOCIAL PSYCHOLOGY	USA	no	SY + MG	75	session* (1 vs. 2 vs. 3 vs. 4 vs. 5 vs. 6), time (1 week), repetition* (repeated vs. non-repeated), vs. veracity* (true vs. false)	within	trivia statements	0.5	uncued	uncued	unclear	unclear	rate_truth	1_week	verbatim	visual	participant_paced	participant_paced	participant_paced	presence	likert_7		4.26		4.03
7	bacon1979_1_1	bacon1979_1	no	bacon1979	1979	Credibility of Repeated Statements: Memory for Trivia	Journal of Experimental Psychology: Human Learning and Memory	Canada	no	SY + MG	35	repetition* (repeated vs. new), condition (1 vs. 2 vs. 3)	within	trivia statements	0.5	uncued	uncued	unclear	unclear	rate_truth	22_days	verbatim		20_sec	participant_paced	participant_paced	presence	reversed_likert_7		3.37	from .27 to .54	3.02	from .27 to .54
8	bacon1979_1_2	bacon1979_1	no	bacon1979	1979	Credibility of Repeated Statements: Memory for Trivia	Journal of Experimental Psychology: Human Learning and Memory	Canada	no	SY + MG	32	repetition* (repeated vs. new), condition (1 vs. 2 vs. 3)	within	trivia statements	0.5	uncued	uncued	unclear	unclear	rate_truth	22_days	verbatim		20_sec	participant_paced	participant_paced	presence	reversed_likert_7		3.37	from .27 to .54	3.1	from .27 to .54
9	bacon1979_1_3	bacon1979_1	no	bacon1979	1979	Credibility of Repeated Statements: Memory for Trivia	Journal of Experimental Psychology: Human Learning and Memory	Canada	no	SY + MG	31	repetition* (repeated vs. new), condition (1 vs. 2 vs. 3)	within	trivia statements	0.5	uncued	uncued	unclear	unclear	rate_truth	22_days	verbatim		20_sec	participant_paced	participant_paced	presence	reversed_likert_7		3.54	from .27 to .54	3.08	from .27 to .54
10	bacon1979_2_verb	bacon1979_2	yes	bacon1979	1979	Credibility of Repeated Statements: Memory for Trivia	Journal of Experimental Psychology: Human Learning and Memory	Canada	no	SY + MG	32	session* (1 vs. 2), repetition* (repeated vs. new vs. contradictory), condition (informed vs. uninformed)	within	trivia statements	0.5	uncued	uncued	unclear	unclear	rate_truth	22_days	verbatim		20_sec	participant_paced	participant_paced	presence	reversed_likert_7		3.59	from .30 to .55	3.24	from .30 to .55
11	bechkoff2008_1_A	bechkoff2008_1	no	bechkoff2008	2008	Proprioception and the Truth Effect: A Case in Favor of the Cartesian Model of Information Processing	Unpublished Ph.D. Thesis	USA	no	SY + MG	TOTAL = 121	head movement (Nod vs. Shake vs. Still), selection of statements (set A vs. set B), exposure* (0 vs. 1)	within	marketing claims	0	uncued	uncued	no	no	listen/nod/shake + remember distractor	distractor_5-7_mins	verbatim			participant_paced	participant_paced	presence	likert_7	false	5.68		4.2					Separated analyses between set A / B
12	bechkoff2008_1_B	bechkoff2008_1	no	bechkoff2008	2008	Proprioception and the Truth Effect: A Case in Favor of the Cartesian Model of Information Processing	Unpublished Ph.D. Thesis	USA	no	SY + MG	ND	head movement (Nod vs. Shake vs. Still), selection of statements (set A vs. set B), exposure* (0 vs. 1)	within	marketing claims	0	uncued	uncued	no	no	listen/nod/shake + remember distractor	distractor_5-7_mins	verbatim			participant_paced	participant_paced	presence	likert_7	false	5.63		3.98
13	begg1985_1	begg1985_1	yes	begg1985	1985	On believing what we remember	Canadian Journal of Behavioural Science	Canada	no	SY + MG	50	statement set* (A vs. B), initial set (A vs. B)	within	trivia statements	0.5	uncued	uncued	no		rate_familiarity	no	verbatim		10_sec	participant_paced	participant_paced	presence	reversed_likert_7		4.08	0.91	3.39	0.49				Group 5 & topic-repetition excluded
14	begg1985_3_negativecue	begg1985_3	no	begg1985	1985	On believing what we remember	Canadian Journal of Behavioural Science	Canada	no	SY	30	cue* (negative vs. Positive), repetition* (new vs. Repeated)	within	trivia statements	0.5	negative	qualifier_neg	unclear	unclear	rate_truth	no	verbatim	both	15_sec	participant_paced	participant_paced	presence	reversed_likert_7		3.27	0.49	3.44	0.63				"no one believe that…" cue
15	begg1985_3_positivecue	begg1985_3	no	begg1985	1985	On believing what we remember	Canadian Journal of Behavioural Science	Canada	no	SY	30	cue* (negative vs. Positive), repetition* (new vs. Repeated)	within	trivia statements	0.5	positive	qualifier_pos	unclear	unclear	rate_truth	no	verbatim	both	15_sec	participant_paced	participant_paced	presence	reversed_likert_7		3.27	0.49	3.72	0.63				"most people believe that…" cue
16	begg1985_4_negativecue	begg1985_4	no	begg1985	1985	On believing what we remember	Canadian Journal of Behavioural Science	Canada	no	SY	40	cue* (negative vs. Positive), repetition* (new vs. Repeated)	within	trivia statements		negative	qualifier_neg	unclear	unclear	doubt_belief + other	no	verbatim	both		participant_paced	participant_paced	presence	reversed_likert_7		3.11	0.64	3.51	0.66
17	begg1985_4_positivecue	begg1985_4	no	begg1985	1985	On believing what we remember	Canadian Journal of Behavioural Science	Canada	no	SY	40	cue* (negative vs. Positive), repetition* (new vs. Repeated)	within	trivia statements		positive	qualifier_pos	unclear	unclear	doubt_belief + other	no	verbatim	both		participant_paced	participant_paced	presence	reversed_likert_7		3.11	0.64	3.18	0.68
18	begg1991_1a_neg	begg1991_1	no	begg1991	1991	Repetition and the Ring of Truth: Biasing Comments	Canadian Journal of Behavioural Science	Canada	no	SY	40	cue* (negative vs. Positive), repetition* (new vs. Repeated)	within	trivia statements	0.5	negative	qualifier_neg	unclear	unclear	doubt_belief + interesting	no	verbatim	both	10_sec	participant_paced	participant_paced	presence	reversed_likert_7		3.65	[0.40 - 0.97]	3.2	[0.40 - 0.97]
19	begg1991_1a_pos	begg1991_1	no	begg1991	1991	Repetition and the Ring of Truth: Biasing Comments	Canadian Journal of Behavioural Science	Canada	no	SY	40	cue* (negative vs. Positive), repetition* (new vs. Repeated)	within	trivia statements	0.5	positive	qualifier_pos	unclear	unclear	doubt_belief + interesting	no	verbatim	both	10_sec	participant_paced	participant_paced	presence	reversed_likert_7		3.93	[0.40 - 0.97]	3.2	[0.40 - 0.97]
20	begg1991_2_neg_recog	begg1991_2	yes	begg1991	1991	Repetition and the Ring of Truth: Biasing Comments	Canadian Journal of Behavioural Science	Canada	no	SY	20	cue* (negative vs. Positive), repetition* (new vs. Repeated), group (truth vs. Truth + recognition vs. Control)	within	trivia statements	0.5	negative	qualifier_neg	unclear	unclear	doubt_belief + interesting	no	verbatim	both	10_sec	participant_paced	participant_paced	presence	reversed_likert_7		3.61	[0.37 - 0.82]	3.38	[0.37 - 0.82]
21	begg1991_2_neg_tru	begg1991_2	yes	begg1991	1991	Repetition and the Ring of Truth: Biasing Comments	Canadian Journal of Behavioural Science	Canada	no	SY	20	cue* (negative vs. Positive), repetition* (new vs. Repeated), group (truth vs. Truth + recognition vs. Control)	within	trivia statements	0.5	negative	qualifier_neg	unclear	unclear	doubt_belief + interesting	no	verbatim	both	10_sec	participant_paced	participant_paced	presence	reversed_likert_7		4.01	[0.37 - 0.82]	3.26	[0.37 - 0.82]
22	begg1991_2_pos_recog	begg1991_2	yes	begg1991	1991	Repetition and the Ring of Truth: Biasing Comments	Canadian Journal of Behavioural Science	Canada	no	SY	20	cue* (negative vs. Positive), repetition* (new vs. Repeated), group (truth vs. Truth + recognition vs. Control)	within	trivia statements	0.5	positive	qualifier_pos	unclear	unclear	doubt_belief + interesting	no	verbatim	both	10_sec	participant_paced	participant_paced	presence	reversed_likert_7		4.22	[0.37 - 0.82]	3.38	[0.37 - 0.82]
23	begg1991_2_pos_tru	begg1991_2	yes	begg1991	1991	Repetition and the Ring of Truth: Biasing Comments	Canadian Journal of Behavioural Science	Canada	no	SY	20	cue* (negative vs. Positive), repetition* (new vs. Repeated), group (truth vs. Truth + recognition vs. Control)	within	trivia statements	0.5	positive	qualifier_pos	unclear	unclear	doubt_belief + interesting	no	verbatim	both	10_sec	participant_paced	participant_paced	presence	reversed_likert_7		4.48	[0.37 - 0.82]	3.26	[0.37 - 0.82]
24	begg1991_3a_negative	begg1991_3	no	begg1991	1991	Repetition and the Ring of Truth: Biasing Comments	Canadian Journal of Behavioural Science	Canada	no	SY	20	old statements (affirmative vs. Negative vs. uncued), status (old vs. new)	within	trivia statements	0.5	negative	qualifier_neg	unclear	unclear	belief/doubt, interest	no	verbatim	verbal	10_sec	10_sec	participant_paced	presence	reversed_likert_7		3.27	[0.30 - 0.75]	3.12	[0.30 - 0.75]
25	begg1991_3a_neutral	begg1991_3	no	begg1991	1991	Repetition and the Ring of Truth: Biasing Comments	Canadian Journal of Behavioural Science	Canada	no	SY + MG	20	old statements (affirmative vs. Negative vs. uncued), status (old vs. new)	within	trivia statements	0.5	uncued	uncued	no		belief/doubt, interest	no	verbatim	verbal	10_sec	10_sec	participant_paced	presence	reversed_likert_7		3.9		3.12
26	begg1991_3a_positive	begg1991_3	no	begg1991	1991	Repetition and the Ring of Truth: Biasing Comments	Canadian Journal of Behavioural Science	Canada	no	SY	20	old statements (affirmative vs. Negative vs. uncued), status (old vs. new)	within	trivia statements	0.5	positive	qualifier_pos	unclear	unclear	belief/doubt, interest	no	verbatim	verbal	10_sec	10_sec	participant_paced	presence	reversed_likert_7		3.62	[0.30 - 0.75]	3.12	[0.30 - 0.75]
27	begg1991_3b_negative	begg1991_3	no	begg1991	1991	Repetition and the Ring of Truth: Biasing Comments	Canadian Journal of Behavioural Science	Canada	no	SY	20	old statements (affirmative vs. Negative vs. uncued), status (old vs. new)	within	trivia statements	0.5	negative	qualifier_neg	unclear	unclear	rate_interest	no	verbatim	verbal	10_sec	10_sec	participant_paced	presence	reversed_likert_7		4.28	[0.50 - 0.98]	2.92	[0.50 - 0.98]
28	begg1991_3b_neutral	begg1991_3	no	begg1991	1991	Repetition and the Ring of Truth: Biasing Comments	Canadian Journal of Behavioural Science	Canada	no	SY + MG	20	old statements (affirmative vs. Negative vs. uncued), status (old vs. new)	within	trivia statements	0.5	uncued	uncued	no		rate_interest	no	verbatim	verbal	10_sec	10_sec	participant_paced	presence	reversed_likert_7		4.26		3.09
29	begg1991_3b_positive	begg1991_3	no	begg1991	1991	Repetition and the Ring of Truth: Biasing Comments	Canadian Journal of Behavioural Science	Canada	no	SY	20	old statements (affirmative vs. Negative vs. uncued), status (old vs. new)	within	trivia statements	0.5	positive	qualifier_pos	unclear	unclear	rate_interest	no	verbatim	verbal	10_sec	10_sec	participant_paced	presence	reversed_likert_7		4.79	[0.50 - 0.98]	3.04	[0.50 - 0.98]
30	begg1992_1_neg_genknown	begg1992_1	no	begg1992	1992	Dissociation of Processes in Belief: Source Recollection, Statement Familiarity, and the Illusion of Truth	Journal of Experimental Psychology: General	Canada	no	SY	68	repetition* (new vs. Repeated), group (gender vs. Name vs. Neutral)	within	trivia statements	0.5	negative	source_neg	unclear	unclear	rate_interest	no	verbatim	verbal	10_sec	10_sec	participant_paced	presence	binary		0.48		0.44
31	begg1992_1_neg_genunknown	begg1992_1	no	begg1992	1992	Dissociation of Processes in Belief: Source Recollection, Statement Familiarity, and the Illusion of Truth	Journal of Experimental Psychology: General	Canada	no	SY	68	repetition* (new vs. Repeated), group (gender vs. Name vs. Neutral)	within	trivia statements	0.5	negative	source_neg	unclear	unclear	rate_interest	no	verbatim	verbal	10_sec	10_sec	participant_paced	presence	binary		0.58		0.44
32	begg1992_1_neg_names	begg1992_1	no	begg1992	1992	Dissociation of Processes in Belief: Source Recollection, Statement Familiarity, and the Illusion of Truth	Journal of Experimental Psychology: General	Canada	no	SY	59	repetition* (new vs. Repeated), group (gender vs. Name vs. Neutral)	within	trivia statements	0.5	negative	source_neg	unclear	unclear	rate_interest	no	verbatim	verbal	10_sec	10_sec	participant_paced	presence	binary		0.59		0.45
33	begg1992_1_neu	begg1992_1	no	begg1992	1992	Dissociation of Processes in Belief: Source Recollection, Statement Familiarity, and the Illusion of Truth	Journal of Experimental Psychology: General	Canada	no	SY	68	repetition* (new vs. Repeated), group (gender vs. Name vs. Neutral)	within	trivia statements	0.5	uncued	uncued	unclear	unclear	rate_interest	no	verbatim	verbal	10_sec	10_sec	participant_paced	presence	binary		0.6		0.44
34	begg1992_1_pos_genknown	begg1992_1	no	begg1992	1992	Dissociation of Processes in Belief: Source Recollection, Statement Familiarity, and the Illusion of Truth	Journal of Experimental Psychology: General	Canada	no	SY	68	repetition* (new vs. Repeated), group (gender vs. Name vs. Neutral)	within	trivia statements	0.5	positive	source_pos	unclear	unclear	rate_interest	no	verbatim	verbal	10_sec	10_sec	participant_paced	presence	binary		0.63		0.44
35	begg1992_1_pos_genunknown	begg1992_1	no	begg1992	1992	Dissociation of Processes in Belief: Source Recollection, Statement Familiarity, and the Illusion of Truth	Journal of Experimental Psychology: General	Canada	no	SY	68	repetition* (new vs. Repeated), group (gender vs. Name vs. Neutral)	within	trivia statements	0.5	positive	source_pos	unclear	unclear	rate_interest	no	verbatim	verbal	10_sec	10_sec	participant_paced	presence	binary		0.63		0.44
36	begg1992_1_pos_names	begg1992_1	no	begg1992	1992	Dissociation of Processes in Belief: Source Recollection, Statement Familiarity, and the Illusion of Truth	Journal of Experimental Psychology: General	Canada	no	SY	59	repetition* (new vs. Repeated), group (gender vs. Name vs. Neutral)	within	trivia statements	0.5	positive	source_pos	unclear	unclear	rate_interest	no	verbatim	verbal	10_sec	10_sec	participant_paced	presence	binary		0.66		0.45
37	begg1992_2_neg	begg1992_2	yes	begg1992	1992	Dissociation of Processes in Belief: Source Recollection, Statement Familiarity, and the Illusion of Truth	Journal of Experimental Psychology: General	Canada	no	SY	50	repetition* (new vs. Repeated), group (control vs. Cued), test* (1 vs. 2)	within	trivia statements	0.5	negative	source_neg	unclear	unclear	rate_interest	no	verbatim	verbal	12_sec	12_sec	participant_paced	presence	binary		0.6		0.49
38	begg1992_2_neu	begg1992_2	yes	begg1992	1992	Dissociation of Processes in Belief: Source Recollection, Statement Familiarity, and the Illusion of Truth	Journal of Experimental Psychology: General	Canada	no	SY	25	repetition* (new vs. Repeated), group (control vs. Cued), test* (1 vs. 2)	within	trivia statements	0.5	uncued	uncued	unclear	unclear	rate_interest	no	verbatim	verbal	12_sec	12_sec	participant_paced	presence	binary		0.73		0.46
39	begg1992_2_pos	begg1992_2	yes	begg1992	1992	Dissociation of Processes in Belief: Source Recollection, Statement Familiarity, and the Illusion of Truth	Journal of Experimental Psychology: General	Canada	no	SY	50	repetition* (new vs. Repeated), group (control vs. Cued), test* (1 vs. 2)	within	trivia statements	0.5	positive	source_pos	unclear	unclear	rate_interest	no	verbatim	verbal	12_sec	12_sec	participant_paced	presence	binary		0.7		0.49
40	begg1992_3_postneg	begg1992_3	no	begg1992	1992	Dissociation of Processes in Belief: Source Recollection, Statement Familiarity, and the Illusion of Truth	Journal of Experimental Psychology: General	Canada	no	SY	24	repetition* (new vs. Repeated), group (control vs. Pre-cued vs. Post-cued)	within	trivia statements	0.5	negative	source_neg	unclear	unclear	rate_interest	no	verbatim	verbal	13_sec	13_sec	participant_paced	presence	binary		0.66		0.5
41	begg1992_3_postpos	begg1992_3	no	begg1992	1992	Dissociation of Processes in Belief: Source Recollection, Statement Familiarity, and the Illusion of Truth	Journal of Experimental Psychology: General	Canada	no	SY	24	repetition* (new vs. Repeated), group (control vs. Pre-cued vs. Post-cued)	within	trivia statements	0.5	positive	source_pos	unclear	unclear	rate_interest	no	verbatim	verbal	13_sec	13_sec	participant_paced	presence	binary		0.66		0.5
42	begg1992_3_preneg	begg1992_3	no	begg1992	1992	Dissociation of Processes in Belief: Source Recollection, Statement Familiarity, and the Illusion of Truth	Journal of Experimental Psychology: General	Canada	no	SY	25	repetition* (new vs. Repeated), group (control vs. Pre-cued vs. Post-cued)	within	trivia statements	0.5	negative	source_neg	unclear	unclear	rate_interest	no	verbatim	verbal	13_sec	13_sec	participant_paced	presence	binary		0.58		0.43
43	begg1992_3_prepos	begg1992_3	no	begg1992	1992	Dissociation of Processes in Belief: Source Recollection, Statement Familiarity, and the Illusion of Truth	Journal of Experimental Psychology: General	Canada	no	SY	25	repetition* (new vs. Repeated), group (control vs. Pre-cued vs. Post-cued)	within	trivia statements	0.5	positive	source_pos	unclear	unclear	rate_interest	no	verbatim	verbal	13_sec	13_sec	participant_paced	presence	binary		0.77		0.43
44	begg1992_3_uncued	begg1992_3	no	begg1992	1992	Dissociation of Processes in Belief: Source Recollection, Statement Familiarity, and the Illusion of Truth	Journal of Experimental Psychology: General	Canada	no	SY	25	repetition* (new vs. Repeated), group (control vs. Pre-cued vs. Post-cued)	within	trivia statements	0.5	uncued	uncued	unclear	unclear	rate_interest	no	verbatim	verbal	13_sec	13_sec	participant_paced	presence	binary		0.72		0.55
45	begg1992_4_postneg	begg1992_4	yes	begg1992	1992	Dissociation of Processes in Belief: Source Recollection, Statement Familiarity, and the Illusion of Truth	Journal of Experimental Psychology: General	Canada	no	SY	24	repetition* (new vs. Repeated), group (control vs. Pre-cued vs. Post-cued), attention (full vs. Divided)	within	trivia statements	0.5	negative	source_neg	unclear	unclear	rate_interest	no	verbatim	verbal	13_sec	13_sec	participant_paced	presence	binary		0.59		0.51
46	begg1992_4_postpos	begg1992_4	yes	begg1992	1992	Dissociation of Processes in Belief: Source Recollection, Statement Familiarity, and the Illusion of Truth	Journal of Experimental Psychology: General	Canada	no	SY	24	repetition* (new vs. Repeated), group (control vs. Pre-cued vs. Post-cued), attention (full vs. Divided)	within	trivia statements	0.5	positive	source_pos	unclear	unclear	rate_interest	no	verbatim	verbal	13_sec	13_sec	participant_paced	presence	binary		0.72		0.51
47	begg1992_4_preneg	begg1992_4	yes	begg1992	1992	Dissociation of Processes in Belief: Source Recollection, Statement Familiarity, and the Illusion of Truth	Journal of Experimental Psychology: General	Canada	no	SY	24	repetition* (new vs. Repeated), group (control vs. Pre-cued vs. Post-cued), attention (full vs. Divided)	within	trivia statements	0.5	negative	source_neg	unclear	unclear	rate_interest	no	verbatim	verbal	13_sec	13_sec	participant_paced	presence	binary		0.4		0.46
48	begg1992_4_prepos	begg1992_4	yes	begg1992	1992	Dissociation of Processes in Belief: Source Recollection, Statement Familiarity, and the Illusion of Truth	Journal of Experimental Psychology: General	Canada	no	SY	24	repetition* (new vs. Repeated), group (control vs. Pre-cued vs. Post-cued), attention (full vs. Divided)	within	trivia statements	0.5	positive	source_pos	unclear	unclear	rate_interest	no	verbatim	verbal	12_sec	12_sec	participant_paced	presence	binary		0.78		0.46
49	begg1992_4_uncueddivided	begg1992_4	yes	begg1992	1992	Dissociation of Processes in Belief: Source Recollection, Statement Familiarity, and the Illusion of Truth	Journal of Experimental Psychology: General	Canada	no	SY	24	repetition* (new vs. Repeated), group (control vs. Pre-cued vs. Post-cued), attention (full vs. Divided)	within	trivia statements	0.5	uncued	uncued	unclear	unclear	rate_interest	no	verbatim	verbal	13_sec	13_sec	participant_paced	presence	binary		0.7		0.51
50	begg1992_4_uncuedfull	begg1992_4	yes	begg1992	1992	Dissociation of Processes in Belief: Source Recollection, Statement Familiarity, and the Illusion of Truth	Journal of Experimental Psychology: General	Canada	no	SY	24	repetition* (new vs. Repeated), group (control vs. Pre-cued vs. Post-cued), attention (full vs. Divided)	within	trivia statements	0.5	uncued	uncued	unclear	unclear	rate_interest	no	verbatim	verbal	13_sec	13_sec	participant_paced	presence	binary		0.64		0.57
51	bena_1_consp	bena_1	no	bena_1	2022	Repetition could increase the perceived truth of conspiracy theories	Unpublished manuscript	France	no	SY + MG	299	repetition* (repeated vs. new), materials* (conspiracy vs. trivia)	within	conspiracy theories	0.25	uncued	uncued	some	unclear	rate_interest	no	verbatim	visual	participant_paced	participant_paced	participant_paced	online	binary	false	0.22	0.22	0.19	0.19
52	bena_1_trivia	bena_1	no	bena_1	2022	Repetition could increase the perceived truth of conspiracy theories	Unpublished manuscript	France	no	SY + MG	299	repetition* (repeated vs. new), materials* (conspiracy vs. trivia)	within	trivia statements	0.25	uncued	uncued	some	unclear	rate_interest	no	verbatim	visual	participant_paced	participant_paced	participant_paced	online	binary		0.79	0.21	0.65	0.22
53	bena_2_2_truth	bena_2_2	yes	bena_2	2022	Robustness tests provide further support for an ecological account of the truth and fake news by repetition effects	Unpublished manuscript	France	no	SY + MG	199	repetition* (repeated vs. new), veracity* (true vs. false), judgement (truth vs. falsehood)	within	general statements	0.5	uncued	uncued	some	unclear	read	no	verbatim	visual	2.5_sec	participant_paced	participant_paced	online	binary		0.69	0.17	0.51	0.2	d = 0.907
54	bena2023_1_c	bena2023_1	no	bena2023	2023	You won't believe it! Truth judgments for clickbait headlines benefit (but less so) from prior exposure	Applied Cognitive Psychology	France	no	SY	241	repetition* (new vs. Repeated), clickbait* (yes vs. No)	within	clickbait statements	0.5	uncued	uncued	no	some	rate_interest	no	verbatim	visual	participant_paced	participant_paced	participant_paced	online	binary						d = 0.23	95%CI [0.11, 0.36]
55	bena2023_1_n	bena2023_1	no	bena2023	2023	You won't believe it! Truth judgments for clickbait headlines benefit (but less so) from prior exposure	Applied Cognitive Psychology	France	no	SY	241	repetition* (new vs. Repeated), clickbait* (yes vs. No)	within	general statements	0.5	uncued	uncued	no	some	rate_interest	no	verbatim	visual	participant_paced	participant_paced	participant_paced	online	binary						d = 0.92	95%CI [0.77, 1.07]
56	bena2023_2	bena2023_2	no	bena2023	2023	You won't believe it! Truth judgments for clickbait headlines benefit (but less so) from prior exposure	Applied Cognitive Psychology	France	no	SY	291	repetition* (new vs. Repeated)	within	clickbait statements	0.5	uncued	uncued	no	some	rate_interest	no	verbatim	visual	participant_paced	participant_paced	participant_paced	online	slider_100						d = 0.20	95%CI [0.08, 0.31]
57	boehm1994_1	boehm1994_1	no	boehm1994	1994	The Validity Effect: A Search for Mediating Variables	Personality and Social Psychology Bulletin	USA	no	SY + MG	57	veracity* (true vs. false), repetition* (repeated vs. new), session (1 vs. 2), NFC (high vs. medium vs. low)	within	general statements	0.5	uncued	uncued	unclear	unclear	truth, familiarity, source recollection	1_week	verbatim	visual	participant_paced	participant_paced	participant_paced	presence	likert_7		4.21		4.04
58	boehm1994_3_exp	boehm1994_3	no	boehm1994	1994	The Validity Effect: A Search for Mediating Variables	Personality and Social Psychology Bulletin	USA	no	SY + MG	73	expertise (expert vs. nonexpert), peer rating (yes vs. no), repetition* (repeated vs. new), content* (psychology vs. general), session* (1 vs. 2), veracity* (true vs. false)	within	psychology/general statements	0.5	uncued	uncued	unclear	unclear	rate_truth	1_week	verbatim	visual	participant_paced	participant_paced	participant_paced	presence	likert_7		4.09		3.98
59	brashier2017_1	brashier2017_1	no	brashier2017	2017	Competing Cues: Older Adults Rely on Knowledge in the Face of Fluency	Psychology and Aging	USA	no	SY + MG	85	age (young vs. older), repetition* (new vs. repeated), knowledge* (known vs. unknown)	within	trivia statements	0.5	uncued	uncued	some	some	rate_interest	no	verbatim	visual	participant_paced	participant_paced	participant_paced	online	likert_6	false	3.55		3.33		np = .21
60	brashier2017_2	brashier2017_2	no	brashier2017	2017	Competing Cues: Older Adults Rely on Knowledge in the Face of Fluency	Psychology and Aging	USA	no	SY + MG	78	age (young vs. older), repetition* (new vs. repeated), knowledge* (known vs. unknown)	within	trivia statements	0.5	uncued	uncued	some	some	rate_interest	1-3_days	verbatim	visual	participant_paced	participant_paced	participant_paced		likert_6	false	3.35		3.09		np = .31
61	brashier2020_1_i	brashier2020_1	no	brashier2020	2020	An initial accuracy focus prevents illusory truth	Cognition	USA	yes	SY + MG	52	initial rating (truth vs. interest), repetition* (repeated vs. new)	within	general statements		uncued	uncued	some	some	rate_interest	no	verbatim	visual	participant_paced	participant_paced	participant_paced	online	likert_6	false	2.85	0.87	2.69	0.75	d = 0.33		0.83	Only falsehood were analyzed, truths were considered fillers. SD from raw data
62	brashier2020_1_t	brashier2020_1	no	brashier2020	2020	An initial accuracy focus prevents illusory truth	Cognition	USA	yes	SY + MG	51	initial rating (truth vs. interest), repetition* (repeated vs. new)	within	general statements		uncued	uncued	some	some	rate_truth	no	verbatim	visual	participant_paced	participant_paced	participant_paced	online	likert_6	false	2.69	0.76	2.74	0.81			0.87	Only falsehood were analyzed, truths were considered fillers. SD from raw data
63	brashier2020_2_i	brashier2020_2	no	brashier2020	2020	An initial accuracy focus prevents illusory truth	Cognition	USA	yes	SY + MG	49	initial rating (truth vs. interest), repetition* (repeated vs. new), knowledge* (known vs. unknown)	within	general statements		uncued	uncued	some	some	rate_interest	no	verbatim	visual	participant_paced	participant_paced	participant_paced	online	binary	false	0.62	0.18	0.5	0.17			0.72	SD from raw data
64	brashier2020_2_t	brashier2020_2	no	brashier2020	2020	An initial accuracy focus prevents illusory truth	Cognition	USA	yes	SY + MG	50	initial rating (truth vs. interest), repetition* (repeated vs. new), knowledge* (known vs. unknown)	within	general statements		uncued	uncued	some	some	rate_truth	no	verbatim	visual	participant_paced	participant_paced	participant_paced	online	binary	false	0.5	0.19	0.48	0.2			0.88	SD from raw data
65	brashier2020_3_i	brashier2020_3	no	brashier2020	2020	An initial accuracy focus prevents illusory truth	Cognition	USA	yes	SY + MG	35	initial rating (truth vs. interest), repetition* (repeated vs. new), knowledge (known vs. unknown)	within	general statements		uncued	uncued	some	some	rate_interest	no	verbatim	visual	participant_paced	participant_paced	participant_paced	online	likert_6	false	3.6	0.59	3.35	0.38			0.64	SD from raw data
66	brashier2020_3_t	brashier2020_3	no	brashier2020	2020	An initial accuracy focus prevents illusory truth	Cognition	USA	yes	SY + MG	33	initial rating (truth vs. interest), repetition* (repeated vs. new), knowledge (known vs. unknown)	within	general statements		uncued	uncued	some	some	rate_truth	no	verbatim	visual	participant_paced	participant_paced	participant_paced	online	likert_6	false	3.26	0.39	3.2	0.46			0.73	SD from raw data
67	brashier2020_4_i	brashier2020_4	no	brashier2020	2020	An initial accuracy focus prevents illusory truth	Cognition	USA	yes	SY + MG	46	initial rating (truth vs. interest), repetition* (repeated vs. new), knowledge (known vs. unknown)	within	general statements		uncued	uncued	some	some	rate_interest	2_days	verbatim	visual	participant_paced	participant_paced	participant_paced	online	likert_6	false	3.56	0.58	3.4	0.52			0.86	SD from raw data
68	brashier2020_4_t	brashier2020_4	no	brashier2020	2020	An initial accuracy focus prevents illusory truth	Cognition	USA	yes	SY + MG	43	initial rating (truth vs. interest), repetition* (repeated vs. new), knowledge (known vs. unknown)	within	general statements		uncued	uncued	some	some	rate_truth	2_days	verbatim	visual	participant_paced	participant_paced	participant_paced	online	likert_6	false	3.33	0.44	3.29	0.43			0.77	SD from raw data
69	brashier2022_1	brashier2022_1	no	brashier2022	2022	Illusory Truth Occurs Even with Incentives for Accuracy	Unpublished manuscript	USA	yes	SY + MG	602	condition (standard vs. incentive), repetition* (new vs. repeated)	within	general statements	0.5	uncued	uncued	no	no	rate_interest	no	verbatim	visual	participant_paced	participant_paced	participant_paced	online	likert_6		0.77	0.2	0.49	0.22	np = .47		0.02	means were converted to proportion of truth judgement. SD from raw data
70	brashier2022_2	brashier2022_2	no	brashier2022	2022	Illusory Truth Occurs Even with Incentives for Accuracy	Unpublished manuscript	USA	yes	SY + MG	586	condition (standard vs. incentive), repetition* (new vs. repeated)	within	general statements	0.5	uncued	uncued	no	no	rate_interest	no	verbatim	visual	participant_paced	participant_paced	participant_paced	online	likert_6		0.77	0.2	0.62	0.23	np =.23		0.21	means were converted to proportion of truth judgement. SD from raw data
71	brown1996_1_mf	brown1996_1	no	brown1996	1996	Turning Lies Into Truths: Referential Validation of Falsehoods	Journal of Experimental Psychology: Learning, Memory, and Cognition	USA	no	SY	50	interval (1 week vs. 1 month), item type (true vs. False), repetition (repeated vs. New)	within	general statements	0.5	negative	delayed_feedback_neg	some	unclear	rate_truth	1_month	verbatim	visual	participant_paced	participant_paced	participant_paced	presence	likert_7	false	3.62		3.37
72	brown1996_1_mt	brown1996_1	no	brown1996	1996	Turning Lies Into Truths: Referential Validation of Falsehoods	Journal of Experimental Psychology: Learning, Memory, and Cognition	USA	no	SY	50	interval (1 week vs. 1 month), item type (true vs. False), repetition (repeated vs. New)	within	general statements	0.5	positive	delayed_feedback_pos	some	unclear	rate_truth	1_month	verbatim	visual	participant_paced	participant_paced	participant_paced	presence	likert_7	true	4.07		3.5
73	brown1996_1_wf	brown1996_1	no	brown1996	1996	Turning Lies Into Truths: Referential Validation of Falsehoods	Journal of Experimental Psychology: Learning, Memory, and Cognition	USA	no	SY	46	interval (1 week vs. 1 month), item type (true vs. False), repetition (repeated vs. New)	within	general statements	0.5	negative	delayed_feedback_neg	some	unclear	rate_truth	1_week	verbatim	visual	participant_paced	participant_paced	participant_paced	presence	likert_7	false	3.24		3.48
74	brown1996_1_wt	brown1996_1	no	brown1996	1996	Turning Lies Into Truths: Referential Validation of Falsehoods	Journal of Experimental Psychology: Learning, Memory, and Cognition	USA	no	SY	46	interval (1 week vs. 1 month), item type (true vs. False), repetition (repeated vs. New)	within	general statements	0.5	positive	delayed_feedback_pos	some	unclear	rate_truth	1_week	verbatim	visual	participant_paced	participant_paced	participant_paced	presence	likert_7	true	4.37		3.55
75	brown1996_2_1mf	brown1996_2	no	brown1996	1996	Turning Lies Into Truths: Referential Validation of Falsehoods	Journal of Experimental Psychology: Learning, Memory, and Cognition	USA	no	SY	42	interval (1 week vs. 1 month vs. 3 months), item type (true vs. False), repetition (repeated vs. New)	within	general statements	0.5	negative	delayed_feedback_neg	some	unclear	rate_truth	1_month	verbatim	visual	participant_paced	participant_paced	participant_paced	presence	likert_7	false	3.39		3.52
76	brown1996_2_1mt	brown1996_2	no	brown1996	1996	Turning Lies Into Truths: Referential Validation of Falsehoods	Journal of Experimental Psychology: Learning, Memory, and Cognition	USA	no	SY	42	interval (1 week vs. 1 month vs. 3 months), item type (true vs. False), repetition (repeated vs. New)	within	general statements	0.5	positive	delayed_feedback_pos	some	unclear	rate_truth	1_month	verbatim	visual	participant_paced	participant_paced	participant_paced	presence	likert_7	true	4.39		3.69
77	brown1996_2_3mf	brown1996_2	no	brown1996	1996	Turning Lies Into Truths: Referential Validation of Falsehoods	Journal of Experimental Psychology: Learning, Memory, and Cognition	USA	no	SY	31	interval (1 week vs. 1 month vs. 3 months), item type (true vs. False), repetition (repeated vs. New)	within	general statements	0.5	negative	delayed_feedback_neg	some	unclear	rate_truth	3_months	verbatim	visual	participant_paced	participant_paced	participant_paced	presence	likert_7	false	3.69		3.79
78	brown1996_2_3mt	brown1996_2	no	brown1996	1996	Turning Lies Into Truths: Referential Validation of Falsehoods	Journal of Experimental Psychology: Learning, Memory, and Cognition	USA	no	SY	31	interval (1 week vs. 1 month vs. 3 months), item type (true vs. False), repetition (repeated vs. New)	within	general statements	0.5	positive	delayed_feedback_pos	some	unclear	rate_truth	3_months	verbatim	visual	participant_paced	participant_paced	participant_paced	presence	likert_7	true	3.99		3.58
79	brown1996_2_wf	brown1996_2	no	brown1996	1996	Turning Lies Into Truths: Referential Validation of Falsehoods	Journal of Experimental Psychology: Learning, Memory, and Cognition	USA	no	SY	48	interval (1 week vs. 1 month vs. 3 months), item type (true vs. False), repetition (repeated vs. New)	within	general statements	0.5	negative	delayed_feedback_neg	some	unclear	rate_truth	1_week	verbatim	visual	participant_paced	participant_paced	participant_paced	presence	likert_7	false	3.04		3.61
80	brown1996_2_wt	brown1996_2	no	brown1996	1996	Turning Lies Into Truths: Referential Validation of Falsehoods	Journal of Experimental Psychology: Learning, Memory, and Cognition	USA	no	SY	48	interval (1 week vs. 1 month vs. 3 months), item type (true vs. False), repetition (repeated vs. New)	within	general statements	0.5	positive	delayed_feedback_pos	some	unclear	rate_truth	1_week	verbatim	visual	participant_paced	participant_paced	participant_paced	presence	likert_7	true	4.88		3.55
81	calio2019_1_1	calio2019_1	no	calio2019	2019	Untersuchungen zur zeitlichen Stabilität und zur Vermeidbarkeit der Wahrheitsillusion	Unpublished Ph.D. Thesis	Germany	no	SY + MG	166	repetition* (repeated vs. new), veracity* (true vs. false)	within	general statements	0.5	uncued	uncued	some	unclear	categorize	distractor_10mins	verbatim	visual	participant_paced	participant_paced	participant_paced	online	likert_6		3.83	0.49	3.64	0.42	np = .16
82	calio2019_1_2	calio2019_1	no	calio2019	2019	Untersuchungen zur zeitlichen Stabilität und zur Vermeidbarkeit der Wahrheitsillusion	Unpublished Ph.D. Thesis	Germany	no	SY + MG	166	repetition* (repeated vs. new), veracity* (true vs. false)	within	general statements	0.5	uncued	uncued	some	unclear	categorize	distractor_10mins	verbatim	visual	participant_paced	participant_paced	participant_paced	online	likert_6		3.78	0.47	3.6	0.43	np = .15
83	calio2020	calio2020	no	calio2020	2020	How explicit warnings reduce the truth effect: A multinomial modeling approach	Acta Psychologica	Germany	no	SY + MG	167	instruction (warning vs. control), repetition* (repeated vs. new), difficulty* (easy vs. difficult), veracity* (true vs. false)	within	general statements	0.5	uncued	uncued	some	some	categorize	no	verbatim	visual	participant_paced	participant_paced	participant_paced	presence	binary		0.61	0.14	0.54	0.12	np = .15
84	calvillo2020_1_interest_false	calvillo2020_1	no	calvillo2020	2020	An initial accuracy focus reduces the effect of prior exposure on perceived accuracy of news headlines	Cognitive Research: Principles and Implications	USA	yes	SY + MG	85	initial rating (interest vs. truth), repetition (repeated vs. new), veracity* (true vs. false)	within	news headlines	0.5	uncued	uncued	unclear	unclear	rate_interest	no	verbatim	visual	participant_paced	participant_paced	participant_paced	online	likert_4	false	2.3	95%CI [2.17, 2.42]	2.23	95%CI [2.11, 2.36]
85	calvillo2020_1_interest_true	calvillo2020_1	no	calvillo2020	2020	An initial accuracy focus reduces the effect of prior exposure on perceived accuracy of news headlines	Cognitive Research: Principles and Implications	USA	yes	SY + MG	85	initial rating (interest vs. truth), repetition (repeated vs. new), veracity* (true vs. false)	within	news headlines	0.5	uncued	uncued	unclear	unclear	rate_interest	no	verbatim	visual	participant_paced	participant_paced	participant_paced	online	likert_4	true	2.87	95%CI [2.76, 2.97]	2.65	95%CI [2.53, 2.76]
86	calvillo2020_1_truth_false	calvillo2020_1	no	calvillo2020	2020	An initial accuracy focus reduces the effect of prior exposure on perceived accuracy of news headlines	Cognitive Research: Principles and Implications	USA	yes	SY + MG	87	initial rating (interest vs. truth), repetition (repeated vs. new), veracity* (true vs. false)	within	news headlines	0.5	uncued	uncued	unclear	unclear	rate_truth	no	verbatim	visual	participant_paced	participant_paced	participant_paced	online	likert_4	false	2.29	95%CI [2.17, 2.41]	2.27	95%CI [2.15, 2.40]
87	calvillo2020_1_truth_true	calvillo2020_1	no	calvillo2020	2020	An initial accuracy focus reduces the effect of prior exposure on perceived accuracy of news headlines	Cognitive Research: Principles and Implications	USA	yes	SY + MG	87	initial rating (interest vs. truth), repetition (repeated vs. new), veracity* (true vs. false)	within	news headlines	0.5	uncued	uncued	unclear	unclear	rate_truth	no	verbatim	visual	participant_paced	participant_paced	participant_paced	online	likert_4	true	2.81	95%CI [2.71, 2.91]	2.76	95%CI [2.65, 2.87]
88	calvillo2020_2_interest_false	calvillo2020_2	no	calvillo2020	2020	An initial accuracy focus reduces the effect of prior exposure on perceived accuracy of news headlines	Cognitive Research: Principles and Implications	USA	yes	SY + MG	199	initial rating (interest vs. truth), repetition (repeated vs. new), veracity* (true vs. false)	within	news headlines	0.5	uncued	uncued	unclear	unclear	rate_interest	distractor	verbatim	visual	participant_paced	participant_paced	participant_paced	online	likert_4	false	2.28	95%CI [2.21, 2.34]	2.07	95%CI [2.01, 2.14]
89	calvillo2020_2_interest_true	calvillo2020_2	no	calvillo2020	2020	An initial accuracy focus reduces the effect of prior exposure on perceived accuracy of news headlines	Cognitive Research: Principles and Implications	USA	yes	SY + MG	199	initial rating (interest vs. truth), repetition (repeated vs. new), veracity* (true vs. false)	within	news headlines	0.5	uncued	uncued	unclear	unclear	rate_interest	distractor	verbatim	visual	participant_paced	participant_paced	participant_paced	online	likert_4	true	2.9	95%CI [2.84, 2.96]	2.75	95%CI [2.69, 2.82]
90	calvillo2020_2_truth_false	calvillo2020_2	no	calvillo2020	2020	An initial accuracy focus reduces the effect of prior exposure on perceived accuracy of news headlines	Cognitive Research: Principles and Implications	USA	yes	SY + MG	204	initial rating (interest vs. truth), repetition (repeated vs. new), veracity* (true vs. false)	within	news headlines	0.5	uncued	uncued	unclear	unclear	rate_truth	distractor	verbatim	visual	participant_paced	participant_paced	participant_paced	online	likert_4	false	2.18	95%CI [2.12, 2.24]	2.17	95%CI [2.11, 2.23]
91	calvillo2020_2_truth_true	calvillo2020_2	no	calvillo2020	2020	An initial accuracy focus reduces the effect of prior exposure on perceived accuracy of news headlines	Cognitive Research: Principles and Implications	USA	yes	SY + MG	204	initial rating (interest vs. truth), repetition (repeated vs. new), veracity* (true vs. false)	within	news headlines	0.5	uncued	uncued	unclear	unclear	rate_truth	distractor	verbatim	visual	participant_paced	participant_paced	participant_paced	online	likert_4	true	2.79	95%CI [2.73, 2.85]	2.72	95%CI [2.66, 2.79]
92	calvillo2022_1_q	calvillo2022_1	yes	calvillo2022	2022	Exposure to Headlines as Questions Reduces Illusory Truth for Subsequent Headlines	Journal of Applied Research in Memory and Cognition	USA	yes	SY + MG	244	veracity* (true vs. false), prior exposure* (statement vs. question vs. new)	within	question headlines	0.5	uncued	uncued	unclear	unclear	rate_interest	distractor	verbatim	visual	participant_paced	participant_paced	participant_paced	online	likert_6		3.19	95%CI [3.11, 3.27]	3.22	95%CI [3.14, 3.29]
93	calvillo2022_1_v	calvillo2022_1	yes	calvillo2022	2022	Exposure to Headlines as Questions Reduces Illusory Truth for Subsequent Headlines	Journal of Applied Research in Memory and Cognition	USA	yes	SY + MG	244	veracity* (true vs. false), prior exposure* (statement vs. question vs. new)	within	news headlines	0.5	uncued	uncued	unclear	unclear	rate_interest	distractor	verbatim	visual	participant_paced	participant_paced	participant_paced	online	likert_6		3.35	95%CI [3.28, 3.43]	3.22	95%CI [3.14, 3.29]
94	calvillo2022_2_q	calvillo2022_2	yes	calvillo2022	2022	Exposure to Headlines as Questions Reduces Illusory Truth for Subsequent Headlines	Journal of Applied Research in Memory and Cognition	USA	yes	SY + MG	262	veracity* (true vs. false), prior exposure* (statement vs. question vs. new), order (statements first vs. questions first)	within	question headlines	0.5	uncued	uncued	unclear	unclear	rate_interest	distractor	verbatim	visual	participant_paced	participant_paced	participant_paced	online	likert_6		3.25	95%CI [3.18, 3.33]	3.31	95%CI [3.25, 3.38]
95	calvillo2022_2_v	calvillo2022_2	yes	calvillo2022	2022	Exposure to Headlines as Questions Reduces Illusory Truth for Subsequent Headlines	Journal of Applied Research in Memory and Cognition	USA	yes	SY + MG	262	veracity* (true vs. false), prior exposure* (statement vs. question vs. new), order (statements first vs. questions first)	within	news headlines	0.5	uncued	uncued	unclear	unclear	rate_interest	distractor	verbatim	visual	participant_paced	participant_paced	participant_paced	online	likert_6		3.46	95%CI [3.39, 3.52]	3.31	95%CI [3.25, 3.38]
96	chang2019_2	chang2019_2	no	chang2019	2019	Is the Plausibility Account of the Illusion of Truth Effect Plausible?	Unpublished Ph.D. Thesis	USA	no	SY + MG	76	clarity* (normal vs. awkward), repetition* (0 vs. 1), number of propositions (2 vs. 3)	within	trivia statements	0.5	uncued	uncued	some	unclear	none	no	verbatim	visual	participant_paced	participant_paced	participant_paced	presence	likert_10		1.277	1.325	0.433	1.207	np = .218
97	corneille2020_3_truth	corneille2020_3	yes	corneille2020	2020	Repetition increases both the perceived truth and fakeness of information: An ecological account	Cognition	Belgium	yes	SY + MG	100	repetition* (old vs. new), test measure (truth vs. false)	within	trivia statements	0.5	uncued	uncued	unclear	no	read	no	verbatim	visual	2.5_sec	participant_paced	participant_paced	online	binary		0.69	0.18	0.51	0.17	np = .306
98	dechene2009_1_between	dechene2009_1	yes	dechene2009	2009	Mix me a list: Context moderates the truth effect and the mere-exposure effect	Journal of Experimental Social Psychology	Switzerland	no	SY + MG	28 / 28	session* (1 vs. 2), condition (all-old vs. all-new vs. mixed)	between	trivia statements	0.5	uncued	uncued	unclear	unclear	rate_truth	1_week	verbatim	visual	participant_paced	participant_paced	participant_paced	presence	likert_7		3.85	0.45	3.81	0.46
99	dechene2009_1_mix	dechene2009_1	yes	dechene2009	2009	Mix me a list: Context moderates the truth effect and the mere-exposure effect	Journal of Experimental Social Psychology	Switzerland	no	SY + MG	28	session* (1 vs. 2), condition (all-old vs. all-new vs. mixed)	within	trivia statements	0.5	uncued	uncued	unclear	unclear	rate_truth	1_week	verbatim	visual	participant_paced	participant_paced	participant_paced	presence	likert_7		4.3	0.65	3.57	0.64	d = 1.13
100	dekeersmaecker2020_1	dekeersmaecker2020_1	no	dekeersmaecker2020	2020	Investigating the Robustness of the Illusory Truth Effect Across Individual Differences in Cognitive Ability, Need for Cognitive Closure, and Cognitive Style	Personality and Social Psychology Bulletin	Belgium	yes	SY + MG	207	repetition* (repeated vs. new), veracity* (true vs. false)	within	trivia statements	0.5	uncued	uncued	some	unclear	read	5-7_days	verbatim	visual	participant_paced	participant_paced	participant_paced	presence	binary		0.64		0.42		d = 1.15
101	dekeersmaecker2020_2	dekeersmaecker2020_2	no	dekeersmaecker2020	2020	Investigating the Robustness of the Illusory Truth Effect Across Individual Differences in Cognitive Ability, Need for Cognitive Closure, and Cognitive Style	Personality and Social Psychology Bulletin	Belgium	yes	SY + MG	200	repetition* (repeated vs. new), veracity* (true vs. false)	within	trivia statements	0.5	uncued	uncued	some	unclear	read	distractor	verbatim	visual	participant_paced	participant_paced	participant_paced	online	binary		0.66		0.57		d = 0.45
102	dekeersmaecker2020_3	dekeersmaecker2020_3	no	dekeersmaecker2020	2020	Investigating the Robustness of the Illusory Truth Effect Across Individual Differences in Cognitive Ability, Need for Cognitive Closure, and Cognitive Style	Personality and Social Psychology Bulletin	Belgium	yes	SY + MG	300	repetition* (repeated vs. new), veracity* (true vs. false)	within	trivia statements	0.5	uncued	uncued	unclear	unclear	read	no	verbatim	visual	participant_paced	participant_paced	participant_paced	online	likert_7		3.84		3.58		d = 0.58
103	dekeersmaecker2020_4	dekeersmaecker2020_4	no	dekeersmaecker2020	2020	Investigating the Robustness of the Illusory Truth Effect Across Individual Differences in Cognitive Ability, Need for Cognitive Closure, and Cognitive Style	Personality and Social Psychology Bulletin	Belgium	yes	SY + MG	231	repetition* (repeated vs. new), veracity* (true vs. false)	within	trivia statements	0.5	uncued	uncued	unclear	unclear	read	no	verbatim	visual	participant_paced	participant_paced	participant_paced	online	binary		0.57		0.45		d = 0.61
104	dekeersmaecker2020_5	dekeersmaecker2020_5	no	dekeersmaecker2020	2020	Investigating the Robustness of the Illusory Truth Effect Across Individual Differences in Cognitive Ability, Need for Cognitive Closure, and Cognitive Style	Personality and Social Psychology Bulletin	Belgium	yes	SY + MG	199	repetition* (repeated vs. new), veracity* (true vs. false)	within	trivia statements	0.5	uncued	uncued	some	unclear	read	distractor	verbatim	visual	participant_paced	participant_paced	participant_paced	online	binary		0.72		0.56		d = 0.77
105	dekeersmaecker2020_6	dekeersmaecker2020_6	no	dekeersmaecker2020	2020	Investigating the Robustness of the Illusory Truth Effect Across Individual Differences in Cognitive Ability, Need for Cognitive Closure, and Cognitive Style	Personality and Social Psychology Bulletin	Belgium	yes	SY + MG	336	repetition* (repeated vs. new), veracity* (true vs. false)	within	trivia statements	0.5	uncued	uncued	some	unclear	read	distractor	verbatim	visual	participant_paced	participant_paced	participant_paced	online	binary		0.69		0.47		d = 0.99
106	dekeersmaecker2024_1a	dekeersmaecker2024_1a	no	dekeersmaecker2024	2024	Truth by repetition across languages	Journal of Applied Research in Memory and Cognition	Belgium	yes	SY	283	repetition* (new vs. Repeated), language* (native vs. Second)	within	trivia statements	0.5	uncued	uncued	unclear	unclear	is_animal	no	verbatim	visual	participant_paced	participant_paced	participant_paced	online	likert_6		4.12	0.83	3.54	0.6
107	dekeersmaecker2024_1b	dekeersmaecker2024_1b	no	dekeersmaecker2024	2024	Truth by repetition across languages	Journal of Applied Research in Memory and Cognition	Belgium	yes	SY	292	repetition* (new vs. Repeated), language* (native vs. Second)	within	trivia statements	0.5	uncued	uncued	unclear	unclear	is_animal	no	verbatim	visual	participant_paced	participant_paced	participant_paced	online	likert_6		4.2	0.94	3.37	0.54
108	dekeersmaecker2024_2	dekeersmaecker2024_2	no	dekeersmaecker2024	2024	Truth by repetition across languages	Journal of Applied Research in Memory and Cognition	Belgium	yes	SY	300	repetition* (new vs. Repeated), language* (english vs. spanish)	within	trivia statements	0.5	uncued	uncued	unclear	unclear	is_animal	no	verbatim	visual	participant_paced	participant_paced	participant_paced	online	likert_6		4.2	0.73	3.73	0.58
109	dekeersmaecker2024_3a	dekeersmaecker2024_3a	no	dekeersmaecker2024	2024	Truth by repetition across languages	Journal of Applied Research in Memory and Cognition	Belgium	yes	SY	300	repetition* (new vs. Repeated), language during test (english vs. spanish)	within	trivia statements	0.5	uncued	uncued	unclear	unclear	is_animal	no	verbatim	visual	participant_paced	participant_paced	participant_paced	online	likert_6		4.45	0.79	3.73	0.5
110	dekeersmaecker2024_3b	dekeersmaecker2024_3b	no	dekeersmaecker2024	2024	Truth by repetition across languages	Journal of Applied Research in Memory and Cognition	Belgium	yes	SY	300	repetition* (new vs. Repeated), language during test (english vs. spanish)	within	trivia statements	0.5	uncued	uncued	unclear	unclear	is_animal	no	verbatim	visual	participant_paced	participant_paced	participant_paced	online	likert_6		4.63	0.73	3.71	0.48
111	doland1999_1	doland1999_1	no	doland1999	1999	Repeating is believing: an investigation of the illusory truth effect	Unpublished Ph.D. Thesis	USA	no	SY + MG	40	veracity* (true vs. false), repetition* (repeated vs. new)	within	trivia statements	0.5	uncued	uncued	unclear	unclear	rate_truth	2_days	verbatim	visual	participant_paced	participant_paced	participant_paced	presence	likert_6		3.98	0.45	3.73	0.43
112	effron2020_4	effron2020_4	no	effron2020	2020	Misinformation and Morality: Encountering Fake-News Headlines Makes Them Seem Less Unethical to Publish and Share	Psychological Science	United Kingdom	no	SY	300	repetition* (new vs. Repeated)	within	news headlines	0	uncued	uncued	no	no	rate_interest	distractor	verbatim	visual	participant_paced	participant_paced	participant_paced	online	slider_100	false					d = 0.35
113	fazio2015_1_f	fazio2015_1	no	fazio2015	2015	Knowledge Does Not Protect Against Illusory Truth	Journal of Experimental Psychology: General	USA	no	SY + MG	40	repetition* (repeated vs. new), estimated knowledge* (known vs. unknown)	within	trivia statements	0.5	uncued	uncued	some	some	rate_interest	no	verbatim	visual	participant_paced	participant_paced	participant_paced	presence	likert_6	false	3.53		3.26		np = .25
114	fazio2015_1_t	fazio2015_1	no	fazio2015	2015	Knowledge Does Not Protect Against Illusory Truth	Journal of Experimental Psychology: General	USA	no	SY + MG	40	repetition* (repeated vs. new), estimated knowledge* (known vs. unknown)	within	trivia statements	0.5	uncued	uncued	some	some	rate_interest	no	verbatim	visual	participant_paced	participant_paced	participant_paced	presence	likert_6	true	4.11		3.87
115	fazio2015_2	fazio2015_2	no	fazio2015	2015	Knowledge Does Not Protect Against Illusory Truth	Journal of Experimental Psychology: General	USA	no	SY + MG	40	repetition* (repeated vs. new), estimated knowledge* (known vs. unknown)	within	trivia statements	0.5	uncued	uncued	some	some	rate_interest	no	verbatim	visual	participant_paced	participant_paced	participant_paced	presence	binary		0.62		0.56		np = .25
116	fazio2019_2	fazio2019_2	no	fazio2019	2019	Repetition increases perceived truth equally for plausible and implausible statements	Psychonomic Bulletin & Review	USA	yes	SY	503	repetition* (repeated vs. New), plausibility* (1-10, …, 90-100)	within	trivia statements	0.5	uncued	uncued	unclear	unclear	rate_interest	no	verbatim	visual	participant_paced	participant_paced	participant_paced	online	binary		0.48	0.17	0.52	0.16	d = 0.41
117	fazio2020a_1	fazio2020a_1	no	fazio2020_a	2020	The Effect of Repetition on Truth Judgements Across Development	Psychological Science	USA	yes	SY + MG	80	repetition* (new vs. repeated), statement truth* (true vs. false), knowledge level* (preschool vs. elementary school vs. middle school), age (5-year-olds vs. 10-yearolds vs. adults)	within	nature facts	0.5	uncued	uncued	some	some	rate_interest	distractor_1,5min	verbatim	verbal				presence	binary		0.69	0.15	0.61	0.12	np = .30		0.56	SD from raw data
118	fazio2020b_f	fazio2020b	no	fazio2020b	2020	Repetition Increases Perceived Truth Even for Known Falsehoods	Collabra: Psychology	USA	yes	SY + MG	256	repetition* (repeated vs. new), knowledge* (known vs. unknown)	within	trivia statements	0.5	uncued	uncued	some	some	rate_interest	no	verbatim	visual	participant_paced	participant_paced	participant_paced	online	likert_6	false	3.36	0.83	3.11	0.67	np = .15		0.7	full-sample analysis was taken, because knowledge is not one of our predictors. Raw data from open materials
119	fazio2020b_t	fazio2020b	no	fazio2020b	2020	Repetition Increases Perceived Truth Even for Known Falsehoods	Collabra: Psychology	USA	yes	SY + MG	256	repetition* (repeated vs. new), knowledge* (known vs. unknown)	within	trivia statements	0.5	uncued	uncued	some	some	rate_interest	no	verbatim	visual	participant_paced	participant_paced	participant_paced	online	likert_6	true	4.92	0.47	4.78	0.47			0.71	full-sample analysis was taken, because knowledge is not one of our predictors. Raw data from open materials
120	fazio2020c_1	fazio2020c_1	no	fazio2020c	2020	Preventing the Illusory Truth Effect: When Repetition does not Increase Perceived Truth	Unpublished manuscript	USA	no	SY + MG	101	repetition* (new vs. repeated), knowledge* (known vs. unknown), condition (explain vs. control)	within	trivia statements	0.5	uncued	uncued	some	some	rate_interest	no	verbatim	visual	participant_paced	participant_paced	participant_paced	online	likert_6	false	3.34		3.12		np = .15
121	fazio2020c_2	fazio2020c_2	no	fazio2020c	2020	Preventing the Illusory Truth Effect: When Repetition does not Increase Perceived Truth	Unpublished manuscript	USA	no	SY + MG	434	repetition* (new vs. repeated), knowledge* (known vs. unknown), condition (explain vs. control)	within	trivia statements	0.5	uncued	uncued	some	some	rate_interest	no	verbatim	visual	participant_paced	participant_paced	participant_paced	online	likert_6	false	3.36		3.17		np = .10
122	fazio2020c_3	fazio2020c_3	no	fazio2020c	2020	Preventing the Illusory Truth Effect: When Repetition does not Increase Perceived Truth	Unpublished manuscript	USA	no	SY + MG	197	repetition* (new vs. repeated), knowledge* (known vs. unknown), condition (explain vs. control)	within	trivia statements	0.5	uncued	uncued	some	some	rate_interest	no	verbatim	visual	participant_paced	participant_paced	participant_paced	online	binary	false	0.46		0.39		np = .13
123	frances2018_3	frances2018_3	yes	frances2018	2018	On the effects of regional accents on memory and credibility	Acta Psychologica	Spain	no	SY + MG	25	repetition* (old vs. new), accent (regional vs. local)	within	trivia statements	0.5	uncued	uncued	some	unclear	none	no	verbatim		3_sec	participant_paced	participant_paced	presence	likert_9		5.9	2.8	4.1	2.9				pte not specified
124	garciamarques2015_vd	garciamarques2015	yes	garciamarques2015	2015	Hearing a statement now and believing the opposite later	Journal of Experimental Social Psychology	Portugal	no	SY + MG	15	repetition* (old vs. new), type of repetition (contradictory vs. Verbatim), delay (same day vs. 1 week)	within	trivia statements		uncued	uncued	half	unclear	rate_interest	1_week	verbatim			participant_paced	participant_paced	presence	likert_7		4.69		4.45
125	garciamarques2015_vn	garciamarques2015	yes	garciamarques2015	2015	Hearing a statement now and believing the opposite later	Journal of Experimental Social Psychology	Portugal	no	SY + MG	15	repetition* (old vs. new), type of repetition (contradictory vs. Verbatim), delay (same day vs. 1 week)	within	trivia statements		uncued	uncued	half	unclear	rate_interest	no	verbatim			participant_paced	participant_paced	presence	likert_7		5.24		4.71
126	garciamarques2016a_1	garciamarques2016a_1	no	garciamarques2016a	2016	Judging the truth-value of a statement in and out of a deep processing context	Social Cognition	Portugal	no	SY + MG	113	motivation (spontaneous vs. Careful), capacity (overload vs. No-overload), material version (1 vs. 2 vs. 3 vs. 4), repetition* (new vs. Repeated)	within	trivia statements	0.5	uncued	uncued	half	unclear	rate_interest		verbatim		10_sec	participant_paced	participant_paced	presence	likert_7		5.73	SE = .08	4.28	SE = .06	np = .65
127	garciamarques2016b_1b	garciamarques2016b_1	no	garciamarques2016b	2016	Familiarity increases subjective positive affect even in non-affective and non-evaluative contexts	Motivation and Emotion	Portugal	no	SY + MG	ND	repetition* (new vs. repeated), set (1-8), last block (repeated vs. new)	between	trivia statements	0.5	uncued	uncued	half	unclear	rate_interest	no	verbatim		10_sec	participant_paced	participant_paced	presence	likert_7		5.43	SE = .11	4.12	SE = .06	np = .40
128	garciamarques2016b_1w	garciamarques2016b_1	no	garciamarques2016b	2016	Familiarity increases subjective positive affect even in non-affective and non-evaluative contexts	Motivation and Emotion	Portugal	no	SY + MG	TOTAL = 160	repetition* (new vs. repeated), set (1-8), last block (repeated vs. new)	within	trivia statements	0.5	uncued	uncued	half	unclear	rate_interest	no	verbatim		10_sec	participant_paced	participant_paced	presence	likert_7		5.51	SE = .07	4.26	SE = .03	np = .63
129	garciamarques2019_1b	garciamarques2019_1	no	garciamarques2019	2019	Relative to what? Dynamic updating of fluency standards and between participants illusions of truth	Acta Psychologica	Portugal	no	SY + MG	73 / 76	repetition mixed* (repeated vs. new), pure (all repeated vs. all new)	between	trivia statements	0.5	uncued	uncued	half	half	rate_interest	distractor_7_mins	verbatim		10_sec	participant_paced	participant_paced	presence	likert_7		5.33	0.83	4.21	0.84	np = .34
130	garciamarques2019_1w	garciamarques2019_1	no	garciamarques2019	2019	Relative to what? Dynamic updating of fluency standards and between participants illusions of truth	Acta Psychologica	Portugal	no	SY + MG	149	repetition mixed* (repeated vs. new), pure (all repeated vs. all new)	within	trivia statements	0.5	uncued	uncued	half	half	rate_interest	distractor_7_mins	verbatim		10_sec	participant_paced	participant_paced	presence	likert_7		5.43	0.8	4.27	0.41	np = .59
131	garciamarques2019_2b	garciamarques2019_2	no	garciamarques2019	2019	Relative to what? Dynamic updating of fluency standards and between participants illusions of truth	Acta Psychologica	Portugal	no	SY + MG	TOTAL = 152	repetition mixed* (repeated vs. new), pure (all repeated vs. all new), order (pure mixed vs. mixed pure)	within	trivia statements	0.5	uncued	uncued	half	half	rate_interest	no	verbatim	visual	participant_paced	participant_paced	participant_paced	online	likert_7		4.77	0.89	4.2	0.54	np = .27
132	garciamarques2019_2w	garciamarques2019_2	no	garciamarques2019	2019	Relative to what? Dynamic updating of fluency standards and between participants illusions of truth	Acta Psychologica	Portugal	no	SY + MG	ND	repetition mixed* (repeated vs. new), pure (all repeated vs. all new), order (pure mixed vs. mixed pure)	between	trivia statements	0.5	uncued	uncued	half	half	rate_interest	no	verbatim	visual	participant_paced	participant_paced	participant_paced	online	likert_7		4.63	0.7	4.34	0.65	np = .06
133	garridovasquez2021	garridovasquez2021	no	garridovasquez2021	2021	Judgments of truth are independently modulated by affect and repetition	Unpublished manuscript	Chile	yes	SY + MG	35	repetition* (repeated vs. new), emotional valence* (positive vs. negative vs. neutral)	within	general statements ("biology, geography, sports, physics, economics, history, etc.")	0.5	uncued	uncued	some	unclear	rate_truth	5-9_days	verbatim	visual	4_sec	4_sec	participant_paced	presence	likert_6		3.71	0.23	3.61	0.21	np = .237			no raw data
134	gigenrenzer1984_1_1w_f_female	gigenrenzer1984_1	yes	gigenrenzer1984	1984	External Validity of Laboratory Experiments: The Frequency-Validity Relationship	The American Journal of Psychology	USA	no	SY + MG	29	repetition* (repeated vs. new), veracity* (true vs. false), session* (1 vs. 2 vs. 3), voice (male vs. female)	within	general statements ("history, government and politics, sports, physical science, biology and medicine, current affairs, geography, demography, the arts, and religion and customs"	0.5	uncued	uncued	some	unclear	rate_truth	1_week	verbatim	verbal	5_sec	5_sec	5_sec	presence	likert_7	false	4.94		4.67					idem
135	gigenrenzer1984_1_1w_f_male	gigenrenzer1984_1	yes	gigenrenzer1984	1984	External Validity of Laboratory Experiments: The Frequency-Validity Relationship	The American Journal of Psychology	USA	no	SY + MG	23	repetition* (repeated vs. new), veracity* (true vs. false), session* (1 vs. 2 vs. 3), voice (male vs. female)	within	general statements ("history, government and politics, sports, physical science, biology and medicine, current affairs, geography, demography, the arts, and religion and customs"	0.5	uncued	uncued	some	unclear	rate_truth	1_week	verbatim	verbal	5_sec	5_sec	5_sec	presence	likert_7	false	4.74		4.79					idem
136	gigenrenzer1984_1_1w_t_female	gigenrenzer1984_1	yes	gigenrenzer1984	1984	External Validity of Laboratory Experiments: The Frequency-Validity Relationship	The American Journal of Psychology	USA	no	SY + MG	29	repetition* (repeated vs. new), veracity* (true vs. false), session* (1 vs. 2 vs. 3), voice (male vs. female)	within	general statements ("history, government and politics, sports, physical science, biology and medicine, current affairs, geography, demography, the arts, and religion and customs"	0.5	uncued	uncued	some	unclear	rate_truth	1_week	verbatim	verbal	5_sec	5_sec	5_sec	presence	likert_7	true	4.97		4.65					idem
137	gigenrenzer1984_1_1w_t_male	gigenrenzer1984_1	yes	gigenrenzer1984	1984	External Validity of Laboratory Experiments: The Frequency-Validity Relationship	The American Journal of Psychology	USA	no	SY + MG	23	repetition* (repeated vs. new), veracity* (true vs. false), session* (1 vs. 2 vs. 3), voice (male vs. female)	within	general statements ("history, government and politics, sports, physical science, biology and medicine, current affairs, geography, demography, the arts, and religion and customs"	0.5	uncued	uncued	some	unclear	rate_truth	1_week	verbatim	verbal	5_sec	5_sec	5_sec	presence	likert_7	true	4.79		4.68					only new/repeated from session 1 and 2.
138	gigenrenzer1984_1_2w_f_female	gigenrenzer1984_1	yes	gigenrenzer1984	1984	External Validity of Laboratory Experiments: The Frequency-Validity Relationship	The American Journal of Psychology	USA	no	SY + MG	15	repetition* (repeated vs. new), veracity* (true vs. false), session* (1 vs. 2 vs. 3), voice (male vs. female)	within	general statements ("history, government and politics, sports, physical science, biology and medicine, current affairs, geography, demography, the arts, and religion and customs"	0.5	uncued	uncued	some	unclear	rate_truth	2_weeks	verbatim	verbal	5_sec	5_sec	5_sec	presence	likert_7	false	4.48		4.42					idem
139	gigenrenzer1984_1_2w_f_male	gigenrenzer1984_1	yes	gigenrenzer1984	1984	External Validity of Laboratory Experiments: The Frequency-Validity Relationship	The American Journal of Psychology	USA	no	SY + MG	20	repetition* (repeated vs. new), veracity* (true vs. false), session* (1 vs. 2 vs. 3), voice (male vs. female)	within	general statements ("history, government and politics, sports, physical science, biology and medicine, current affairs, geography, demography, the arts, and religion and customs"	0.5	uncued	uncued	some	unclear	rate_truth	2_weeks	verbatim	verbal	5_sec	5_sec	5_sec	presence	likert_7	false	4.94		4.59					idem
140	gigenrenzer1984_1_2w_t_female	gigenrenzer1984_1	yes	gigenrenzer1984	1984	External Validity of Laboratory Experiments: The Frequency-Validity Relationship	The American Journal of Psychology	USA	no	SY + MG	15	repetition* (repeated vs. new), veracity* (true vs. false), session* (1 vs. 2 vs. 3), voice (male vs. female)	within	general statements ("history, government and politics, sports, physical science, biology and medicine, current affairs, geography, demography, the arts, and religion and customs"	0.5	uncued	uncued	some	unclear	rate_truth	2_weeks	verbatim	verbal	5_sec	5_sec	5_sec	presence	likert_7	true	4.66		4.63					idem
141	gigenrenzer1984_1_2w_t_male	gigenrenzer1984_1	yes	gigenrenzer1984	1984	External Validity of Laboratory Experiments: The Frequency-Validity Relationship	The American Journal of Psychology	USA	no	SY + MG	20	repetition* (repeated vs. new), veracity* (true vs. false), session* (1 vs. 2 vs. 3), voice (male vs. female)	within	general statements ("history, government and politics, sports, physical science, biology and medicine, current affairs, geography, demography, the arts, and religion and customs"	0.5	uncued	uncued	some	unclear	rate_truth	2_weeks	verbatim	verbal	5_sec	5_sec	5_sec	presence	likert_7	true	4.62		4.56					idem
142	gigenrenzer1984_2_f	gigenrenzer1984_2	yes	gigenrenzer1984	1984	External Validity of Laboratory Experiments: The Frequency-Validity Relationship	The American Journal of Psychology	USA	no	SY + MG	22	repetition* (repeated vs. new), veracity* (true vs. false), session* (1 vs. 2 vs. 3), voice (male vs. female)	within	general statements ("history, government and politics, sports, physical science, biology and medicine, current affairs, geography, demography, the arts, and religion and customs"	0.5	uncued	uncued	some	unclear	rate_truth	2_weeks	verbatim	verbal	5_sec	5_sec	5_sec	presence	likert_7	false	4.49		4.47					idem
143	gigenrenzer1984_2_t	gigenrenzer1984_2	yes	gigenrenzer1984	1984	External Validity of Laboratory Experiments: The Frequency-Validity Relationship	The American Journal of Psychology	USA	no	SY + MG	22	repetition* (repeated vs. new), veracity* (true vs. false), session* (1 vs. 2 vs. 3), voice (male vs. female)	within	general statements ("history, government and politics, sports, physical science, biology and medicine, current affairs, geography, demography, the arts, and religion and customs"	0.5	uncued	uncued	some	unclear	rate_truth	2_weeks	verbatim	verbal	5_sec	5_sec	5_sec	presence	likert_7	true	4.61		4.4					idem
144	hasher1977_f	hasher1977	yes	hasher1977	1977	Frequency and the Conference of Referential Validity	Journal of Verbal Learning and Verbal Behavior	USA	no	SY + MG	40	repetition* (new vs. repeated), sessions* (1 vs. 2 vs. 3), veracity* (true vs. false)	within	general statements ("history, government and politics, sports, political science, biology and medicine, current affairs, the arts, geography, demography, and religion and social customs")	0.5	uncued	uncued	some	unclear	rate_truth	2_weeks	verbatim	verbal	5_sec	5_sec	5_sec	presence	likert_7	false	4.54	0.57	4.15	0.54
145	hasher1977_t	hasher1977	yes	hasher1977	1977	Frequency and the Conference of Referential Validity	Journal of Verbal Learning and Verbal Behavior	USA	no	SY + MG	40	repetition* (new vs. repeated), sessions* (1 vs. 2 vs. 3), veracity* (true vs. false)	within	general statements ("history, government and politics, sports, political science, biology and medicine, current affairs, the arts, geography, demography, and religion and social customs")	0.5	uncued	uncued	some	unclear	rate_truth	2_weeks	verbatim	verbal	5_sec	5_sec	5_sec	presence	likert_7	true	4.8	0.49	4.3	0.48
146	hassan2021_1	hassan2021_1	yes	hassan2021	2021	The effects of repetition frequency on the illusory truth effect	Cognitive Research: Principles and Implications	USA	no	SY + MG	51	repetition* (new vs. 1 vs. 3 vs. 5 vs. 7 vs. 9)	within	trivia statements	1	uncued	uncued	unclear	unclear	rate_interest	1_week	verbatim	visual	4_sec	participant_paced	participant_paced	online	likert_6	true	4.27	0.71	3.76	0.67	d = 0.59			only comparing new vs. 1-time exposed repetition
147	hassan2021_2	hassan2021_2	yes	hassan2021	2021	The effects of repetition frequency on the illusory truth effect	Cognitive Research: Principles and Implications	USA	no	SY + MG	57	repetition* (new vs. 1 vs. 9 vs. 18 vs. 27)	within	trivia statements	1	uncued	uncued	unclear	unclear	rate_interest	1_week	verbatim	visual	4_sec	participant_paced	participant_paced	online	likert_6	true	4.26	0.83	3.64	0.65	d = 0.88			idem
148	hatzidaki2024_1same	hatzidaki2024_1	no	hatzidaki2024	2024	Illusory truth efect across languages and scripts	Psychonomic Bulletin & Review	Greece	yes	SY	36	repetition* (new vs. Repeated), test language (same vs. Switching)	within	trivia statements	0.5	uncued	uncued	unclear	unclear	rate_interest	distractor	verbatim	visual	7_sec	9.5_sec	9.5_sec	online	likert_6		4.32	1.67	3.36	1.53
149	hatzidaki2024_1switch	hatzidaki2024_1	no	hatzidaki2024	2024	Illusory truth efect across languages and scripts	Psychonomic Bulletin & Review	Greece	yes	SY	44	repetition* (new vs. Repeated), test language (same vs. Switching)	within	trivia statements	0.5	uncued	uncued	unclear	unclear	rate_interest	distractor	verbatim	visual	7_sec	9.5_sec	9.5_sec	online	likert_6		4.24	1.61	3.35	1.43
150	hatzidaki2024_2same	hatzidaki2024_2	no	hatzidaki2024	2024	Illusory truth efect across languages and scripts	Psychonomic Bulletin & Review	Greece	yes	SY	34	repetition* (new vs. Repeated), test language (same vs. Switching)	within	trivia statements	0.5	uncued	uncued	unclear	unclear	rate_interest	distractor	verbatim	visual	7_sec	9.5_sec	9.5_sec	online	likert_6		4.47	1.57	3.5	1.47
151	hatzidaki2024_2switch	hatzidaki2024_2	no	hatzidaki2024	2024	Illusory truth efect across languages and scripts	Psychonomic Bulletin & Review	Greece	yes	SY	32	repetition* (new vs. Repeated), test language (same vs. Switching)	within	trivia statements	0.5	uncued	uncued	unclear	unclear	rate_interest	distractor	verbatim	visual	7_sec	9.5_sec	9.5_sec	online	likert_6		4.67	1.69	3.45	1.64
152	hawkins2001	hawkins2001	yes	hawkins2001	2001	Low-Involvement Learning: Repetition and Coherence in Familiarity and Belief	Journal of consumer psychology	USA	no	SY + MG	50	related repetition* (0 vs. 1 vs. 2), exact repetition* (0 vs. 1 vs. 2 vs. 4)	within	product-related claims	0.5	uncued	uncued	unclear	some	rate_understanding	distractor_20_mins	verbatim	visual	8_sec	participant_paced	participant_paced	presence	likert_7		4.42		4.03
153	henderson2021_1d	henderson2021	no	henderson2021	2021	The Trajectory of Truth: A Longitudinal Study of the Illusory Truth Effect	Journal of Cognition	United Kingdom	yes	SY + MG	507	repetition* (new vs. repeated), delay* (no vs. 1 day vs. 1 week vs. 1 month)	within	trivia statements	0.5	uncued	uncued	no	no	categorize	1_day	verbatim	visual	participant_paced	participant_paced	participant_paced	online	likert_7		4.53	1.45	4.14	1.36				repeated/new items are not specified in raw data
154	henderson2021_1m	henderson2021	no	henderson2021	2021	The Trajectory of Truth: A Longitudinal Study of the Illusory Truth Effect	Journal of Cognition	United Kingdom	yes	SY + MG	507	repetition* (new vs. repeated), delay* (no vs. 1 day vs. 1 week vs. 1 month)	within	trivia statements	0.5	uncued	uncued	no	no	categorize	1_month	verbatim	visual	participant_paced	participant_paced	participant_paced	online	likert_7		4.28	1.37	4.14	1.32				repeated/new items are not specified in raw data
155	henderson2021_1w	henderson2021	no	henderson2021	2021	The Trajectory of Truth: A Longitudinal Study of the Illusory Truth Effect	Journal of Cognition	United Kingdom	yes	SY + MG	507	repetition* (new vs. repeated), delay* (no vs. 1 day vs. 1 week vs. 1 month)	within	trivia statements	0.5	uncued	uncued	no	no	categorize	1_week	verbatim	visual	participant_paced	participant_paced	participant_paced	online	likert_7		4.41	1.38	4.14	1.33				repeated/new items are not specified in raw data
156	henderson2021_nd	henderson2021	no	henderson2021	2021	The Trajectory of Truth: A Longitudinal Study of the Illusory Truth Effect	Journal of Cognition	United Kingdom	yes	SY + MG	507	repetition* (new vs. repeated), delay* (no vs. 1 day vs. 1 week vs. 1 month)	within	trivia statements	0.5	uncued	uncued	no	no	categorize	no	verbatim	visual	participant_paced	participant_paced	participant_paced	online	likert_7		4.8	1.54	4.12	1.36				repeated/new items are not specified in raw data
157	jalbert2020_1_nw	jalbert2020_1	no	jalbert2020	2020	Only half of what I'll tell you is true: Expecting to encounter falsehood reduces illusory truth	Journal of Applied Research in Memory and Cognition	USA	yes	SY + MG	107	warning (before exposure only vs. no warning), repetition* (trivia claim repeated vs. new)	within	trivia statements	0.5	uncued	uncued	no	no	read + questions	3-6_days	verbatim	visual	5_sec	participant_paced	participant_paced	online	likert_6		4.37	0.73	3.56	0.42	d = 1.31			Raw data retrieved from supplementary material; open data could not be exploited because repetition status was not included
158	jalbert2020_1_w	jalbert2020_1	no	jalbert2020	2020	Only half of what I'll tell you is true: Expecting to encounter falsehood reduces illusory truth	Journal of Applied Research in Memory and Cognition	USA	yes	SY + MG	113	warning (before exposure only vs. no warning), repetition* (trivia claim repeated vs. new)	within	trivia statements	0.5	uncued	uncued	half	no	read + questions	3-6_days	verbatim	visual	5_sec	participant_paced	participant_paced	online	likert_6		3.84	0.6	3.47	0.38	d = 0.70			Raw data retrieved from supplementary material; open data could not be exploited because repetition status was not included
159	jalbert2020_2_etw	jalbert2020_2	no	jalbert2020	2020	Only half of what I'll tell you is true: Expecting to encounter falsehood reduces illusory truth	Journal of Applied Research in Memory and Cognition	USA	yes	SY + MG	96	warning timing (before exposure and before test vs. only before test vs. no warning), repetition* (trivia claim repeated vs. new)	within	trivia statements	0.5	uncued	uncued	half	half	read	distractor_20_mins	verbatim	visual	5_sec	participant_paced	participant_paced	online	likert_6		4.03	0.71	3.58	0.49	d = 0.72			Raw data retrieved from supplementary material; open data could not be exploited because repetition status was not included
160	jalbert2020_2_nw	jalbert2020_2	no	jalbert2020	2020	Only half of what I'll tell you is true: Expecting to encounter falsehood reduces illusory truth	Journal of Applied Research in Memory and Cognition	USA	yes	SY + MG	89	warning timing (before exposure and before test vs. only before test vs. no warning), repetition* (trivia claim repeated vs. new)	within	trivia statements	0.5	uncued	uncued	no	no	read	distractor_20_mins	verbatim	visual	5_sec	participant_paced	participant_paced	online	likert_6		4.77	0.96	3.43	0.56	d = 1.70			Raw data retrieved from supplementary material; open data could not be exploited because repetition status was not included
161	jalbert2020_2_tw	jalbert2020_2	no	jalbert2020	2020	Only half of what I'll tell you is true: Expecting to encounter falsehood reduces illusory truth	Journal of Applied Research in Memory and Cognition	USA	yes	SY + MG	97	warning timing (before exposure and before test vs. only before test vs. no warning), repetition* (trivia claim repeated vs. new)	within	trivia statements	0.5	uncued	uncued	no	half	read	distractor_20_mins	verbatim	visual	5_sec	participant_paced	participant_paced	online	likert_6		4.89	0.89	3.42	0.67	d = 1.85			Raw data retrieved from supplementary material; open data could not be exploited because repetition status was not included
162	jalbert2020_3_1	jalbert2020_3	no	jalbert2020	2020	Only half of what I'll tell you is true: Expecting to encounter falsehood reduces illusory truth	Journal of Applied Research in Memory and Cognition	USA	yes	SY + MG	201	warning timing (before test vs. before exposure and before test), warning content (“half” vs. “some”), repetition* (trivia claim repeated vs. new)	within	trivia statements	0.5	uncued	uncued	some	some	read	distractor_20_mins	verbatim	visual	5_sec	participant_paced	participant_paced	online	likert_6		3.9	0.7	3.51	0.45	d = 0.64			Raw data retrieved from supplementary material; open data could not be exploited because repetition status was not included
163	jalbert2020_3_2	jalbert2020_3	no	jalbert2020	2020	Only half of what I'll tell you is true: Expecting to encounter falsehood reduces illusory truth	Journal of Applied Research in Memory and Cognition	USA	yes	SY + MG	203	warning timing (before test vs. before exposure and before test), warning content (“half” vs. “some”), repetition* (trivia claim repeated vs. new)	within	trivia statements	0.5	uncued	uncued	no	some	read	distractor_20_mins	verbatim	visual	5_sec	participant_paced	participant_paced	online	likert_6		4.68	0.97	3.48	0.57	d = 1.47			Raw data retrieved from supplementary material; open data could not be exploited because repetition status was not included
164	jiang2024_1	jiang2024_1	no	jiang2024	2024	Repetition increases belief in climate-skeptical claims, even for climate science endorsers	PLOS One	Turkey	no	SY	52	repetition* (new vs. Repeated), claim type* (scientist vs. Skeptic)	within	climate claims	0.5	uncued	uncued	unclear	unclear	none	distractor_15min	verbatim	visual	8_sec	participant_paced	participant_paced	online	likert_6						d = 0,87	95%CI [0.48, 1.27]
165	jiang2024_2	jiang2024_2	no	jiang2024	2024	Repetition increases belief in climate-skeptical claims, even for climate science endorsers	PLOS One	Turkey	no	SY	120	repetition* (new vs. Repeated), claim type* (scientist vs. Skeptic)	within	climate claims	0.5	uncued	uncued	unclear	unclear	none	distractor_15min	verbatim	visual	8_sec	participant_paced	participant_paced	online	likert_6						d = 1.19	95%CI [0.90, 1.50]
166	kim2002	kim2002	no	kim2002	2002	The Role of Individual Differences in General Skepticism in the Illusory Truth Effect	Unpublished Ph.D. Thesis	USA	no	SY + YAB	140	repetition* (repeated vs. new), claim* (business vs. political), attention (full vs. divided), skepticism (low vs. high)	within	political and business claims		uncued	uncued	unclear	unclear	rate_understanding	distractor_15min	verbatim	visual	13_sec	13_sec	participant_paced	presence	likert_7	false	4.5		4.27
167	kurt2022_2	kurt2022_2	no	kurt2022	2022	The Effect of Repeated Exposure, Picture Presence and Context Reinstatement on Truth Judgments	Unpublished Master Thesis	Turkey	no	SY	40	repetition* (repeated vs. New), picture* (yes vs. No)	within	general statements	1	uncued	uncued	unclear	unclear	rate_interest	distractor	verbatim	visual	8_sec	participant_paced	participant_paced	presence	likert_4	true	3.26	SE = 0.08	2.63	SE = 0.04
168	ladowsky-brooks2010_CP	ladowsky-brooks2010	no	ladowsky-brooks2010	2010	The truth effect in relation to neuropsychological functioning in traumatic brain injury	Brain injury	Canada	no	SY + YAB	7	repetition* (old vs. new)	within	history or scientific facts	1	uncued	uncued	unclear	unclear	categorize	4-5_hours	verbatim	visual	participant_paced	participant_paced	participant_paced	presence	binary	true	0.79	0.16	0.47	0.14
169	ladowsky-brooks2010_f1	ladowsky-brooks2010	no	ladowsky-brooks2010	2010	The truth effect in relation to neuropsychological functioning in traumatic brain injury	Brain injury	Canada	no	SY + YAB	38	repetition* (old vs. new)	within	history or scientific facts	1	uncued	uncued	unclear	unclear	categorize	4-5_hours	verbatim	visual	participant_paced	participant_paced	participant_paced	presence	binary	true	0.75	0.17	0.51	0.25
170	ladowsky-brooks2010_f2	ladowsky-brooks2010	no	ladowsky-brooks2010	2010	The truth effect in relation to neuropsychological functioning in traumatic brain injury	Brain injury	Canada	no	SY + YAB	36	repetition* (old vs. new)	within	history or scientific facts	1	uncued	uncued	unclear	unclear	categorize	4-5_hours	verbatim	visual	participant_paced	participant_paced	participant_paced	presence	binary	true	0.7	0.18	0.51	0.17
171	lemaire2025_f	lemaire2025	no	lemaire2025	2025	The development of media truth discernment and fake news detection is related to the development of reasoning during adolescence	Scientific Reports	France	yes	SY	564	repetition* (repeated vs. New), veracity* (real vs. Fake), age group (6th, 7th, 8th, 9th, adults)	within	news headlines	0.5	uncued	uncued	no	no	rate_interest	distractor	verbatim	visual	participant_paced	participant_paced	participant_paced	online	likert_4	false	2.47732	0.417956	2.28493	0.38416	d = 0.70	95%CI [0.61, 0.79]	0.39
172	lemaire2025_r	lemaire2025	no	lemaire2025	2025	The development of media truth discernment and fake news detection is related to the development of reasoning during adolescence	Scientific Reports	France	yes	SY	564	repetition* (repeated vs. New), veracity* (real vs. Fake), age group (6th, 7th, 8th, 9th, adults)	within	news headlines	0.5	uncued	uncued	no	no	rate_interest	distractor	verbatim	visual	participant_paced	participant_paced	participant_paced	online	likert_4	true	2.69755	0.416627	2.57018	0.396516	d = 0.56	95%CI [0.47, 0.65]	0.55
173	lin2022_1	lin2022_1	no	lin2022	2022	Medium of mass misinformation: Repetition increases people’s rating of truth for real and satirical headlines	Unpublished Master Thesis	New Zealand	no	SY	110	repetition* (new vs. Repeated), headline type* (real vs. Satirical)	within	news headlines	0.5	uncued	uncued	unclear	no	rate_interest	2_days	verbatim	visual	participant_paced	participant_paced	participant_paced	online	likert_6		3.22	0.81	3.04	0.72
174	lin2022_2	lin2022_2	no	lin2022	2022	Medium of mass misinformation: Repetition increases people’s rating of truth for real and satirical headlines	Unpublished Master Thesis	New Zealand	no	SY	155	repetition* (new vs. Repeated), headline type* (real vs. Satirical), warning (some vs. No)	within	news headlines	0.5	uncued	uncued	unclear	no	rate_interest	2_days	verbatim	visual	participant_paced	participant_paced	participant_paced	online	likert_6		3.27	0.63	3.11	0.55
175	lin2024_1f	lin2024_1	no	lin2024	2024	Accuracy prompts protect professional content moderators from the illusory truth effect	PNAS Nexus	USA	yes	SY	199	repetition* (new vs. Repeated), veracity* (real vs. False)	within	COVID-19 headlines	0.5	uncued	uncued	unclear	unclear	rate_interest	distractor	verbatim	visual	participant_paced	participant_paced	participant_paced	online	likert_6	false	3.06	1.63	2.94	1.64				means and SD obtained from open data
176	lin2024_1t	lin2024_1	no	lin2024	2024	Accuracy prompts protect professional content moderators from the illusory truth effect	PNAS Nexus	USA	yes	SY	199	repetition* (new vs. Repeated), veracity* (real vs. False)	within	COVID-19 headlines	0.5	uncued	uncued	unclear	unclear	rate_interest	distractor	verbatim	visual	participant_paced	participant_paced	participant_paced	online	likert_6	true	3.71	1.53	3.61	1.56				means and SD obtained from open data
177	lin2024_2afi	lin2024_2	no	lin2024	2024	Accuracy prompts protect professional content moderators from the illusory truth effect	PNAS Nexus	USA	yes	SY	1122	repetition* (new vs. Repeated), veracity* (real vs. False), condition (accuracy vs. Interest)	within	COVID-19 headlines	0.5	uncued	uncued	unclear	unclear	rate_interest	distractor	verbatim	visual	participant_paced	participant_paced	participant_paced	online	likert_6	false	3.91	1.53	3.79	1.57				means and SD obtained from open data
178	lin2024_2afv	lin2024_2	no	lin2024	2024	Accuracy prompts protect professional content moderators from the illusory truth effect	PNAS Nexus	USA	yes	SY	1059	repetition* (new vs. Repeated), veracity* (real vs. False), condition (accuracy vs. Interest)	within	COVID-19 headlines	0.5	uncued	uncued	unclear	unclear	rate_accuracy	distractor	verbatim	visual	participant_paced	participant_paced	participant_paced	online	likert_6	false	3.41	1.64	3.45	1.6				means and SD obtained from open data
179	lin2024_2ati	lin2024_2	no	lin2024	2024	Accuracy prompts protect professional content moderators from the illusory truth effect	PNAS Nexus	USA	yes	SY	1122	repetition* (new vs. Repeated), veracity* (real vs. False), condition (accuracy vs. Interest)	within	COVID-19 headlines	0.5	uncued	uncued	unclear	unclear	rate_interest	distractor	verbatim	visual	participant_paced	participant_paced	participant_paced	online	likert_6	true	4.25	1.3	4.16	1.34				means and SD obtained from open data
180	lin2024_2atv	lin2024_2	no	lin2024	2024	Accuracy prompts protect professional content moderators from the illusory truth effect	PNAS Nexus	USA	yes	SY	1059	repetition* (new vs. Repeated), veracity* (real vs. False), condition (accuracy vs. Interest)	within	COVID-19 headlines	0.5	uncued	uncued	unclear	unclear	rate_accuracy	distractor	verbatim	visual	participant_paced	participant_paced	participant_paced	online	likert_6	true	3.87	1.45	3.9	1.41				means and SD obtained from open data
181	lin2024_3afi	lin2024_3	no	lin2024	2024	Accuracy prompts protect professional content moderators from the illusory truth effect	PNAS Nexus	USA	yes	SY	239	repetition* (new vs. Repeated), veracity* (real vs. False), condition (accuracy vs. Interest)	within	COVID-19 headlines	0.5	uncued	uncued	unclear	unclear	rate_interest	distractor	verbatim	visual	participant_paced	participant_paced	participant_paced	online	likert_6	false	3.4	1.39	3.35	1.39				means and SD obtained from open data
182	lin2024_3afv	lin2024_3	no	lin2024	2024	Accuracy prompts protect professional content moderators from the illusory truth effect	PNAS Nexus	USA	yes	SY	105	repetition* (new vs. Repeated), veracity* (real vs. False), condition (accuracy vs. Interest)	within	COVID-19 headlines	0.5	uncued	uncued	unclear	unclear	rate_accuracy	distractor	verbatim	visual	participant_paced	participant_paced	participant_paced	online	likert_6	false	3.09	1.58	3.18	1.56				means and SD obtained from open data
183	lin2024_3ati	lin2024_3	no	lin2024	2024	Accuracy prompts protect professional content moderators from the illusory truth effect	PNAS Nexus	USA	yes	SY	239	repetition* (new vs. Repeated), veracity* (real vs. False), condition (accuracy vs. Interest)	within	COVID-19 headlines	0.5	uncued	uncued	unclear	unclear	rate_interest	distractor	verbatim	visual	participant_paced	participant_paced	participant_paced	online	likert_6	true	3.81	1.3	3.72	1.31				means and SD obtained from open data
184	lin2024_3atv	lin2024_3	no	lin2024	2024	Accuracy prompts protect professional content moderators from the illusory truth effect	PNAS Nexus	USA	yes	SY	105	repetition* (new vs. Repeated), veracity* (real vs. False), condition (accuracy vs. Interest)	within	COVID-19 headlines	0.5	uncued	uncued	unclear	unclear	rate_accuracy	distractor	verbatim	visual	participant_paced	participant_paced	participant_paced	online	likert_6	true	3.74	1.51	3.71	1.44				means and SD obtained from open data
185	lindsey1994_1	lindsey1994_1	no	lindsey1994	1994	Aging and the Truth Effect in Validity Judgment	Unpublished Master Thesis	USA	no	SY + YAB	80	age (young vs. old), session* (1 vs. 2), repetition* (repeated vs. new)	within	general statements ("history, geography, science, art and religion, and general trivia")	0.5	uncued	uncued	some	unclear	rate_truth	2_weeks	verbatim	verbal	7_sec	7_sec	participant_paced	presence	likert_7		4.61		4.3
186	lindsey1994_2_false_old	lindsey1994_2	no	lindsey1994	1994	Aging and the Truth Effect in Validity Judgment	Unpublished Master Thesis	USA	no	SY	40	age (young vs. old), statement cue* (true vs. false vs. no cue repeated vs. new)	within	general statements ("history, geography, science, art and religion, and general trivia")	0.5	negative	source_neg	some	unclear	rate_truth	2_weeks	verbatim	verbal	7_sec	7_sec	participant_paced	presence	likert_7	false	4.17	0.94	4.18	0.53
187	lindsey1994_2_false_young	lindsey1994_2	no	lindsey1994	1994	Aging and the Truth Effect in Validity Judgment	Unpublished Master Thesis	USA	no	SY	40	age (young vs. old), statement cue* (true vs. false vs. no cue repeated vs. new)	within	general statements ("history, geography, science, art and religion, and general trivia")	0.5	negative	source_neg	some	unclear	rate_truth	2_weeks	verbatim	verbal	7_sec	7_sec	participant_paced	presence	likert_7	false	4.01	0.62	4.45	0.48
188	lindsey1994_2_NC_o	lindsey1994_2	no	lindsey1994	1994	Aging and the Truth Effect in Validity Judgment	Unpublished Master Thesis	USA	no	SY + YAB	40	age (young vs. old), statement cue* (true vs. false vs. no cue repeated vs. new)	within	general statements ("history, geography, science, art and religion, and general trivia")	0.5	uncued	uncued	some	unclear	rate_truth	2_weeks	verbatim	verbal	7_sec	7_sec	participant_paced	presence	likert_7		4.56	0.69	4.18	0.53
189	lindsey1994_2_NC_y	lindsey1994_2	no	lindsey1994	1994	Aging and the Truth Effect in Validity Judgment	Unpublished Master Thesis	USA	no	SY + YAB	40	age (young vs. old), statement cue* (true vs. false vs. no cue repeated vs. new)	within	general statements ("history, geography, science, art and religion, and general trivia")	0.5	uncued	uncued	some	unclear	rate_truth	2_weeks	verbatim	verbal	7_sec	7_sec	participant_paced	presence	likert_7		4.81	0.57	4.45	0.48
190	lindsey1994_2_true_old	lindsey1994_2	no	lindsey1994	1994	Aging and the Truth Effect in Validity Judgment	Unpublished Master Thesis	USA	no	SY	40	age (young vs. old), statement cue* (true vs. false vs. no cue repeated vs. new)	within	general statements ("history, geography, science, art and religion, and general trivia")	0.5	positive	source_pos	some	unclear	rate_truth	2_weeks	verbatim	verbal	7_sec	7_sec	participant_paced	presence	likert_7	true	4.96	0.79	4.18	0.53
191	lindsey1994_2_true_young	lindsey1994_2	no	lindsey1994	1994	Aging and the Truth Effect in Validity Judgment	Unpublished Master Thesis	USA	no	SY	40	age (young vs. old), statement cue* (true vs. false vs. no cue repeated vs. new)	within	general statements ("history, geography, science, art and religion, and general trivia")	0.5	positive	source_pos	some	unclear	rate_truth	2_weeks	verbatim	verbal	7_sec	7_sec	participant_paced	presence	likert_7	true	5.17	0.6	4.45	0.48
192	lorenzoni2024_f	lorenzoni2024	no	lorenzoni2024	2024	Does Foreign-Accented Speech Affect Credibility? Evidence from the IllusoryTruth Paradigm	Journal of Cognition	Italy	yes	SY	60	repetition* (new vs. repeated), accent* (native vs. foreign)	within	general statements	1	uncued	uncued	unclear	unclear	rate_interest	distractor	verbatim	verbal	6_sec	7_sec	7_sec	online	likert_6		4.15	1.53	3.5	1.4				foreign group
193	lorenzoni2024_n	lorenzoni2024	no	lorenzoni2024	2024	Does Foreign-Accented Speech Affect Credibility? Evidence from the IllusoryTruth Paradigm	Journal of Cognition	Italy	yes	SY	60	repetition* (new vs. repeated), accent* (native vs. foreign)	within	general statements	1	uncued	uncued	unclear	unclear	rate_interest	distractor	verbatim	verbal	6_sec	7_sec	7_sec	online	likert_6		4.17	1.38	3.58	1.26				native group
194	ly2023_4	ly2023_4	no	ly2023	2023	Repetition effects in memory and truth assessments through the lens of transfer-appropriate processing	Memory	Australia	yes	SY	188	repetition* (repeated vs. new), TAP condition (encoding-test match vs. encoding-test mismatch)	within	trivia statements	0.5	uncued	uncued	unclear	unclear	count_words	distractor	verbatim	visual	participant_paced	participant_paced	participant_paced	online	likert_6		4.03	0.91	3.72	0.79			0.65	means and SD retrieved from raw data
195	ly2023_5v	ly2023_5	yes	ly2023	2023	Repetition effects in memory and truth assessments through the lens of transfer-appropriate processing	Memory	Australia	yes	SY	164	repetition* (repeated vs. new), TAP condition (encoding-test match vs. encoding-test mismatch), judgment (memory vs. veracity)	within	trivia statements	0.5	uncued	uncued	unclear	unclear	count_words	distractor	verbatim	visual	participant_paced	participant_paced	participant_paced	online	likert_6		3.85	0.85	3.73	0.88			0.17	means and SD retrieved from raw data
196	mak2024	mak2024	no	mak2024	2024	Fluency trumps working memory capacity in the truth effect	Journal of Cognitive Psychology	Malaysia	yes	SY	130	repetition* (new vs. repeated)	within	meaningless statements				unclear	unclear	read	distractor	verbatim	visual	5_sec	participant_paced	participant_paced	online	likert_6	none	3.67	0.64	3.31	0.76				means and SD retrieved from raw data
197	mattavelli2022_1	mattavelli2022_1	yes	mattavelli2022	2022	Truth by repetition … Without repetition: Testing the effect of instructed repetition on truth judgments	Journal of Experimental Psychology: Learning, Memory, and Cognition	United Kingdom	yes	SY + YAB	65	repetition type (instructed vs. experienced), repetition* (repeated vs. new), veracity* (true vs. false)	within	trivia statements	0.5	uncued	uncued	unclear	unclear	read	no	verbatim	visual	2.5_sec	participant_paced	participant_paced	online	likert_6		4.15	0.73	3.44	0.54	d = .49		0.07	true and false condition were not decomposed because effect size d was indicated for the main effect
198	mattavelli2022_2	mattavelli2022_2	yes	mattavelli2022	2022	Truth by repetition … Without repetition: Testing the effect of instructed repetition on truth judgments	Journal of Experimental Psychology: Learning, Memory, and Cognition	United Kingdom	yes	SY + YAB	113	repetition type (instructed vs. experienced vs. experienced + tag), repetition* (repeated vs. new), veracity* (true vs. false)	within	trivia statements	0.5	uncued	uncued	unclear	unclear	read	no	verbatim	visual	2.5_sec	participant_paced	participant_paced	online	likert_6		4.15	0.6	3.61	0.54	d = .38		0.08	idem
199	mattavelli2025_1	mattavelli2025_1	no	mattavelli2025	2025	Repeating Statements Increases Source Credibility	Unpublished manuscript	Italy	yes	SY	90	repetition* (new vs. repeated), judgment (truth vs. source credibility), veracity* (true vs. false)	within	trivia statements	0.5	uncued	uncued	unclear	unclear	none	no	verbatim	visual	2.5_sec	participant_paced	participant_paced	online	likert_6						d = 0.95	95%CI [0.59, 1.30]
200	mattavelli2025_2	mattavelli2025_2	yes	mattavelli2025	2025	Repeating Statements Increases Source Credibility	Unpublished manuscript	Italy	yes	SY	65	repetition* (new vs. repeated), judgment* (1st vs. 2nd), veracity* (true vs. false)	within	trivia statements	0.5	uncued	uncued	unclear	unclear	none	no	verbatim	visual	2.5_sec	participant_paced	participant_paced	online	likert_6						d = 1.03	95%CI [0.72, 1.32]		2nd judgment was not reported
201	mitchell2003_2	mitchell2003_2	yes	mitchell2003	2003	Asymmetries in the processing of true and false information	Unpublished Ph.D. Thesis	USA	no	SY + YAB	15	repetition* (new vs. repeated), condition (healthy vs. alzheimer disorder)	within	trivia statements	1			unclear	unclear	be attentive	5_minutes	verbatim	both	7_sec	participant_paced	participant_paced	presence	binary	true					d = 1.73
202	mitchell2005_n	mitchell2005	yes	mitchell2005	2005	fMRI Evidence for the Role of Recollection in Suppressing Misattribution Errors: The Illusory Truth Effect	Journal of Cognitive Neuroscience	USA	no	SY	12	repetition* (repeated vs. new), cues* (true, false, neutral)	within	trivia statements	0.5	negative	tag_neg	cues	some	memorize	no	verbatim	visual	5.5_sec	5.5_sec	5.5_sec	presence	likert_5		0.58		0.29					converted to PTJ
203	mitchell2005_p	mitchell2005	yes	mitchell2005	2005	fMRI Evidence for the Role of Recollection in Suppressing Misattribution Errors: The Illusory Truth Effect	Journal of Cognitive Neuroscience	USA	no	SY	12	repetition* (repeated vs. new), cues* (true, false, neutral)	within	trivia statements	0.5	positive	tag_pos	cues	some	memorize	no	verbatim	visual	5.5_sec	5.5_sec	5.5_sec	presence	likert_5		0.8		0.29					converted to PTJ
204	mitchell2005_uncued	mitchell2005	yes	mitchell2005	2005	fMRI Evidence for the Role of Recollection in Suppressing Misattribution Errors: The Illusory Truth Effect	Journal of Cognitive Neuroscience	USA	no	SY + YAB	12	repetition* (repeated vs. new), cues* (true, false, neutral)	within	trivia statements	0.5	uncued	uncued	no	some	memorize	no	verbatim	visual	5.5_sec	5.5_sec	5.5_sec	presence	likert_5		0.53		0.29					converted to PTJ
205	mitchell2006_uncued	mitchell2006	yes	mitchell2006	2006	Misattribution Errors in Alzheimer’s Disease: The Illusory Truth Effect	Neuropsychology	USA	no	SY + YAB	32	repetition* (repeated vs. new), condition (healthy vs. alzheimer disorder), task* (uncued vs. cued vs. gender attribution)	within	trivia statements	0.5	uncued	uncued	unclear	unclear	be attentive	5_minutes	verbatim		7_sec	participant_paced	participant_paced	presence	binary		0.74		0.48		d = 0.99
206	morgan2023_g	morgan2023	no	morgan2023	2023	The Effect of Repetition on the Perceived Truth of Tobacco-Related Health Misinformation Among U.S. Adults	Journal of Health Communication	USA	no	SY	1436	repetition* (new vs. repeated), veracity* (true vs. false), tobacco claim (heated tobacco vs. cigarettes), familiarity of statement claim (recognizable vs. novel)	within	general statements	0.5	uncued	uncued	unclear	unclear	rate_interest	no	verbatim	visual	participant_paced	participant_paced	participant_paced	online	likert_6		4.22		3.86
207	morgan2023_h	morgan2023	no	morgan2023	2023	The Effect of Repetition on the Perceived Truth of Tobacco-Related Health Misinformation Among U.S. Adults	Journal of Health Communication	USA	no	SY	1436	repetition* (new vs. repeated), veracity* (true vs. false), tobacco claim (heated tobacco vs. cigarettes), familiarity of statement claim (recognizable vs. novel)	within	heated tobacco statements	0.5	uncued	uncued	unclear	unclear	rate_interest	no	verbatim	visual	participant_paced	participant_paced	participant_paced	online	likert_6		4.38		4.2
208	morgan2023_t	morgan2023	no	morgan2023	2023	The Effect of Repetition on the Perceived Truth of Tobacco-Related Health Misinformation Among U.S. Adults	Journal of Health Communication	USA	no	SY	1436	repetition* (new vs. repeated), veracity* (true vs. false), tobacco claim (heated tobacco vs. cigarettes), familiarity of statement claim (recognizable vs. novel)	within	cigarettes statements	0.5	uncued	uncued	unclear	unclear	rate_interest	no	verbatim	visual	participant_paced	participant_paced	participant_paced	online	likert_6		4.33		4.11
209	moritz2012	moritz2012	no	moritz2012	2012	Repetition is good? An Internet trial on the illusory truth effect in schizophrenia and nonclinical participants	Journal of Behavior Therapy and Experimental Psychiatry	Germany	no	SY + YAB	76	repetition* (pre vs. new vs. repeated), valence* (emotional vs. neutral), veracity* (true vs. false), group (clinical vs. control)	within	difficult knowledge statements		uncued	uncued	no	unclear	rate_truth	1_week	verbatim	visual	participant_paced	participant_paced	participant_paced	online	likert_6		3.84		3.68
210	murray2020	murray2020	no	murray2020	2020	“I’ve said it before and I will say it again…”: Repeating statements made by Donald Trump increases perceived truthfulness for individuals across the political spectrum	Unpublished manuscript	USA	yes	SY + YAB	465	repetition* (new vs. repeated), political board (democrat vs. republican vs. other)	within	Donald Trump's statements	0.5	uncued	uncued	some	no	rate_interest	no	verbatim	visual	participant_paced	participant_paced	participant_paced	online	likert_6		3.48	1.5	3.35	1.52			0.94	sample size extracted from raw data + abstract… SD inconsistent between reported in paper and raw data. Paper reported SD was kept
211	mutter1995_1_n	mutter1995_1	no	mutter1995	1995	Aging and Credibility Judgment	Aging and Cognition	USA	no	SY + YAB	40	repetition* (repeated vs. new), age (young vs. older)	within	trivia statements	0.5	uncued	uncued	some	unclear	rate_truth	2_weeks	verbatim	verbal	7_sec	7_sec	7_sec	presence	likert_7		4.73	0.52	4.35	0.58
212	mutter1995_1_y	mutter1995_1	no	mutter1995	1995	Aging and Credibility Judgment	Aging and Cognition	USA	no	SY + YAB	40	repetition* (repeated vs. new), age (young vs. older)	within	trivia statements	0.5	uncued	uncued	some	unclear	rate_truth	2_weeks	verbatim	verbal	7_sec	7_sec	7_sec	presence	likert_7		4.47	0.49	4.25	0.43
213	mutter1995_2no	mutter1995_2	no	mutter1995	1995	Aging and Credibility Judgment	Aging and Cognition	USA	no	SY	40	repetition* (repeated vs. New), credibility* (confirmed vs. Disconfirmed vs. Unknown), age group (young vs. Old)	within	trivia statements	0.5	negative	imm_feedback_neg	cues	unclear	rate_truth	2_weeks	verbatim	verbal	7_sec	7_sec	7_sec	presence	likert_7		4.17	0.94	4.18	0.53
214	mutter1995_2ny	mutter1995_2	no	mutter1995	1995	Aging and Credibility Judgment	Aging and Cognition	USA	no	SY	40	repetition* (repeated vs. New), credibility* (confirmed vs. Disconfirmed vs. Unknown), age group (young vs. Old)	within	trivia statements	0.5	negative	imm_feedback_neg	cues	unclear	rate_truth	2_weeks	verbatim	verbal	7_sec	7_sec	7_sec	presence	likert_7		4.01	0.62	4.45	0.47
215	mutter1995_2po	mutter1995_2	no	mutter1995	1995	Aging and Credibility Judgment	Aging and Cognition	USA	no	SY	40	repetition* (repeated vs. New), credibility* (confirmed vs. Disconfirmed vs. Unknown), age group (young vs. Old)	within	trivia statements	0.5	positive	imm_feedback_pos	cues	unclear	rate_truth	2_weeks	verbatim	verbal	7_sec	7_sec	7_sec	presence	likert_7		4.95	0.79	4.18	0.53
216	mutter1995_2py	mutter1995_2	no	mutter1995	1995	Aging and Credibility Judgment	Aging and Cognition	USA	no	SY	40	repetition* (repeated vs. New), credibility* (confirmed vs. Disconfirmed vs. Unknown), age group (young vs. Old)	within	trivia statements	0.5	positive	imm_feedback_pos	cues	unclear	rate_truth	2_weeks	verbatim	verbal	7_sec	7_sec	7_sec	presence	likert_7		5.17	0.6	4.45	0.47
217	mutter1995_2uo	mutter1995_2	no	mutter1995	1995	Aging and Credibility Judgment	Aging and Cognition	USA	no	SY	40	repetition* (repeated vs. New), credibility* (confirmed vs. Disconfirmed vs. Unknown), age group (young vs. Old)	within	trivia statements	0.5	uncued	uncued	cues	unclear	rate_truth	2_weeks	verbatim	verbal	7_sec	7_sec	7_sec	presence	likert_7		4.56	0.69	4.18	0.53
218	mutter1995_2uy	mutter1995_2	no	mutter1995	1995	Aging and Credibility Judgment	Aging and Cognition	USA	no	SY	40	repetition* (repeated vs. New), credibility* (confirmed vs. Disconfirmed vs. Unknown), age group (young vs. Old)	within	trivia statements	0.5	uncued	uncued	cues	unclear	rate_truth	2_weeks	verbatim	verbal	7_sec	7_sec	7_sec	presence	likert_7		4.81	0.57	4.45	0.47
219	nadarevic2007_f	nadarevic2007	no	nadarevic2007	2007	A failed replication of the truth effect	Unpublished manuscript	Germany	yes	SY + YAB	54	repetition* (repeated vs. new), veracity* (true vs. false)	within	trivia statements	0.5	uncued	uncued	unclear	unclear	rate_truth	10_min	verbatim	visual	4_sec	4_sec	participant_paced	presence	likert_6	false	3.64	0.35	3.61	0.32			0.55	raw data retrieved from supp materials
220	nadarevic2007_t	nadarevic2007	no	nadarevic2007	2007	A failed replication of the truth effect	Unpublished manuscript	Germany	yes	SY + YAB	54	repetition* (repeated vs. new), veracity* (true vs. false)	within	trivia statements	0.5	uncued	uncued	unclear	unclear	rate_truth	10_min	verbatim	visual	4_sec	4_sec	participant_paced	presence	likert_6	true	3.69	0.34	3.68	0.32			0.54	raw data retrieved from supp materials
221	nadarevic2011_f	nadarevic2011	no	nadarevic2011	2011	Decision mode instructions do not moderate the truth effect	Unpublished manuscript	Germany	yes	SY + YAB	139	repetition* (repeated vs. new), veracity* (true vs. false), group (intuitive vs. deliberative)	within	trivia statements	0.5	uncued	uncued	some	unclear	categorize	filler_task	verbatim	visual	participant_paced	participant_paced	participant_paced	online	likert_5	false	3.54	0.78	2.97	0.47			0.1	raw data retrieved from supp materials
222	nadarevic2011_t	nadarevic2011	no	nadarevic2011	2011	Decision mode instructions do not moderate the truth effect	Unpublished manuscript	Germany	yes	SY + YAB	139	repetition* (repeated vs. new), veracity* (true vs. false), group (intuitive vs. deliberative)	within	trivia statements	0.5	uncued	uncued	some	unclear	categorize	filler_task	verbatim	visual	participant_paced	participant_paced	participant_paced	online	likert_5	true	3.59	0.74	3.06	0.55			0.24	raw data retrieved from supp materials
223	nadarevic2012_f	nadarevic2012	no	nadarevic2012	2012	Are there interindividual differences of the truth effect? An investigation of different personality	Unpublished manuscript	Germany	yes	SY + YAB	267	repetition* (repeated vs. new), veracity* (true vs. false)	within	trivia statements	0.5	uncued	uncued	some	unclear	categorize	filler_task	verbatim	visual	participant_paced	participant_paced	participant_paced	online	likert_5	false	3.35	0.77	2.95	0.49			0.25	raw data retrieved from supp materials
224	nadarevic2012_t	nadarevic2012	no	nadarevic2012	2012	Are there interindividual differences of the truth effect? An investigation of different personality	Unpublished manuscript	Germany	yes	SY + YAB	267	repetition* (repeated vs. new), veracity* (true vs. false)	within	trivia statements	0.5	uncued	uncued	some	unclear	categorize	filler_task	verbatim	visual	participant_paced	participant_paced	participant_paced	online	likert_5	true	3.42	0.69	3.04	0.54			0.13	raw data retrieved from supp materials
225	nadarevic2014_1_10min_f	nadarevic2014_1	no	nadarevic2014	2014	Initial judgment task and delay of the final validity-rating task moderate the truth effect	Consciousness and Cognition	Germany	yes	SY + YAB	85	repetition* (repeated vs. new), veracity* (true vs. false), interval* (10 min vs. 1 week)	within	trivia statements	0.5	uncued	uncued	some	some	rate_truth	distractor_10mins	verbatim	visual	4_sec	4_sec	participant_paced	presence	likert_6	false	3.56	0.37	3.58	0.35			0.48	raw data retrieved from supp materials
226	nadarevic2014_1_10min_t	nadarevic2014_1	no	nadarevic2014	2014	Initial judgment task and delay of the final validity-rating task moderate the truth effect	Consciousness and Cognition	Germany	yes	SY + YAB	85	repetition* (repeated vs. new), veracity* (true vs. false), interval* (10 min vs. 1 week)	within	trivia statements	0.5	uncued	uncued	some	some	rate_truth	distractor_10mins	verbatim	visual	4_sec	4_sec	participant_paced	presence	likert_6	true	3.6	0.41	3.61	0.44			0.55	raw data retrieved from supp materials
227	nadarevic2014_1_1week_f	nadarevic2014_1	no	nadarevic2014	2014	Initial judgment task and delay of the final validity-rating task moderate the truth effect	Consciousness and Cognition	Germany	yes	SY + YAB	85	repetition* (repeated vs. new), veracity* (true vs. false), interval* (10 min vs. 1 week)	within	trivia statements	0.5	uncued	uncued	some	some	rate_truth	1_week	verbatim	visual	4_sec	4_sec	participant_paced	presence	likert_6	false	3.74	0.32	3.59	0.39			0.52	raw data retrieved from supp materials
228	nadarevic2014_1_1week_t	nadarevic2014_1	no	nadarevic2014	2014	Initial judgment task and delay of the final validity-rating task moderate the truth effect	Consciousness and Cognition	Germany	yes	SY + YAB	85	repetition* (repeated vs. new), veracity* (true vs. false), interval* (10 min vs. 1 week)	within	trivia statements	0.5	uncued	uncued	some	some	rate_truth	1_week	verbatim	visual	4_sec	4_sec	participant_paced	presence	likert_6	true	3.79	0.37	3.66	0.35			0.57	raw data retrieved from supp materials
229	nadarevic2014_2_ri_f	nadarevic2014_2	no	nadarevic2014	2014	Initial judgment task and delay of the final validity-rating task moderate the truth effect	Consciousness and Cognition	Germany	yes	SY + YAB	33	repetition* (repeated vs. new), veracity* (true vs. false), initial rating (truth vs. categorize)	within	trivia statements	0.5	uncued	uncued	some	some	categorize	distractor_10mins	verbatim	visual	5_sec	5_sec	participant_paced	presence	likert_6	false	3.76	0.45	3.59	0.29			0.2	raw data retrieved from supp materials
230	nadarevic2014_2_ri_t	nadarevic2014_2	no	nadarevic2014	2014	Initial judgment task and delay of the final validity-rating task moderate the truth effect	Consciousness and Cognition	Germany	yes	SY + YAB	33	repetition* (repeated vs. new), veracity* (true vs. false), initial rating (truth vs. categorize)	within	trivia statements	0.5	uncued	uncued	some	some	categorize	distractor_10mins	verbatim	visual	5_sec	5_sec	participant_paced	presence	likert_6	true	3.72	0.43	3.61	0.38	np = .15		0.09	raw data retrieved from supp materials
231	nadarevic2014_2_rt_f	nadarevic2014_2	no	nadarevic2014	2014	Initial judgment task and delay of the final validity-rating task moderate the truth effect	Consciousness and Cognition	Germany	yes	SY + YAB	33	repetition* (repeated vs. new), veracity* (true vs. false), initial rating (truth vs. categorize)	within	trivia statements	0.5	uncued	uncued	some	some	rate_truth	distractor_10mins	verbatim	visual	5_sec	5_sec	participant_paced	presence	likert_6	false	3.46	0.35	3.53	0.35			0.46	raw data retrieved from supp materials
232	nadarevic2014_2_rt_t	nadarevic2014_2	no	nadarevic2014	2014	Initial judgment task and delay of the final validity-rating task moderate the truth effect	Consciousness and Cognition	Germany	yes	SY + YAB	33	repetition* (repeated vs. new), veracity* (true vs. false), initial rating (truth vs. categorize)	within	trivia statements	0.5	uncued	uncued	some	some	rate_truth	distractor_10mins	verbatim	visual	5_sec	5_sec	participant_paced	presence	likert_6	true	3.61	0.33	3.57	0.36			0.56	raw data retrieved from supp materials
233	nadarevic2017_1_f	nadarevic2017_1	yes	nadarevic2017	2017	Unveiling the truth: warnings reduce the repetition-based truth effect	Psychological Research	Germany	yes	SY + YAB	33	repetition* (repeated vs. new), veracity* (true vs. false), phase* (1 vs. 2), instruction (warning vs. control)	within	trivia statements	0.5	uncued	uncued	some	unclear	categorize	1_week	verbatim	visual	5_sec	5_sec	participant_paced	presence	likert_6	false	3.78	0.3	3.58	0.32			0.7	raw data retrieved from supp materials
234	nadarevic2017_1_t	nadarevic2017_1	yes	nadarevic2017	2017	Unveiling the truth: warnings reduce the repetition-based truth effect	Psychological Research	Germany	yes	SY + YAB	33	repetition* (repeated vs. new), veracity* (true vs. false), phase* (1 vs. 2), instruction (warning vs. control)	within	trivia statements	0.5	uncued	uncued	some	unclear	categorize	1_week	verbatim	visual	5_sec	5_sec	participant_paced	presence	likert_6	true	3.77	0.33	3.51	0.35			0.66	raw data retrieved from supp materials
235	nadarevic2017_2_f	nadarevic2017_2	yes	nadarevic2017	2017	Unveiling the truth: warnings reduce the repetition-based truth effect	Psychological Research	Germany	yes	SY + YAB	98	repetition* (repeated vs. new), veracity* (true vs. false), instruction (warning vs. control)	within	trivia statements	0.5	uncued	uncued	some	unclear	categorize	no	verbatim	visual	participant_paced	participant_paced	participant_paced	online	likert_6	false	4.14	0.68	3.66	0.49			0.44	raw data retrieved from supp materials
236	nadarevic2017_2_t	nadarevic2017_2	yes	nadarevic2017	2017	Unveiling the truth: warnings reduce the repetition-based truth effect	Psychological Research	Germany	yes	SY + YAB	98	repetition* (repeated vs. new), veracity* (true vs. false), instruction (warning vs. control)	within	trivia statements	0.5	uncued	uncued	some	unclear	categorize	no	verbatim	visual	participant_paced	participant_paced	participant_paced	online	likert_6	true	4.23	0.7	3.71	0.44			0.43	raw data retrieved from supp materials
237	nadarevic2018_1_f	nadarevic2018_1	no	nadarevic2018	2018	Foreign language reduces the longevity of the repetition-based truth effect	Acta Psychologica	Hungary	yes	SY + YAB	73	repetition* (new vs. repeated), difficulty* (easy vs. difficult), veracity* (true vs. false), language (native vs. foreign)	within	trivia statements	0.5	uncued	uncued	some	unclear	categorize	distractor	verbatim	visual	participant_paced	participant_paced	participant_paced	online	likert_6	false	3.03	0.83	2.74	0.46			0.48	raw data retrieved from supp materials
238	nadarevic2018_1_t	nadarevic2018_1	no	nadarevic2018	2018	Foreign language reduces the longevity of the repetition-based truth effect	Acta Psychologica	Hungary	yes	SY + YAB	73	repetition* (new vs. repeated), difficulty* (easy vs. difficult), veracity* (true vs. false), language (native vs. foreign)	within	trivia statements	0.5	uncued	uncued	some	unclear	categorize	distractor	verbatim	visual	participant_paced	participant_paced	participant_paced	online	likert_6	true	4.4	0.55	4.14	0.38			0.23	raw data retrieved from supp materials
239	nadarevic2018_2_2wf	nadarevic2018_2	no	nadarevic2018	2018	Foreign language reduces the longevity of the repetition-based truth effect	Acta Psychologica	Germany	yes	SY + YAB	79	repetition* (new vs. repeated), difficulty* (easy vs. difficult), veracity* (true vs. false), delay* (no vs. 2 weeks), language (native vs. foreign)	within	trivia statements	0.5	uncued	uncued	some	unclear	categorize	2_weeks	verbatim	visual	participant_paced	participant_paced	participant_paced	presence	binary	false	0.45	0.17	0.36	0.17			0.06	raw data retrieved from supp materials
240	nadarevic2018_2_2wt	nadarevic2018_2	no	nadarevic2018	2018	Foreign language reduces the longevity of the repetition-based truth effect	Acta Psychologica	Germany	yes	SY + YAB	79	repetition* (new vs. repeated), difficulty* (easy vs. difficult), veracity* (true vs. false), delay* (no vs. 2 weeks), language (native vs. foreign)	within	trivia statements	0.5	uncued	uncued	some	unclear	categorize	2_weeks	verbatim	visual	participant_paced	participant_paced	participant_paced	presence	binary	true	0.7	0.17	0.58	0.18			0.01	raw data retrieved from supp materials
241	nadarevic2018_2_ndf	nadarevic2018_2	no	nadarevic2018	2018	Foreign language reduces the longevity of the repetition-based truth effect	Acta Psychologica	Germany	yes	SY + YAB	79	repetition* (new vs. repeated), difficulty* (easy vs. difficult), veracity* (true vs. false), delay* (no vs. 2 weeks), language (native vs. foreign)	within	trivia statements	0.5	uncued	uncued	some	unclear	categorize	no	verbatim	visual	participant_paced	participant_paced	participant_paced	presence	binary	false	0.51	0.2	0.37	0.16			0.08	raw data retrieved from supp materials
242	nadarevic2018_2_ndt	nadarevic2018_2	no	nadarevic2018	2018	Foreign language reduces the longevity of the repetition-based truth effect	Acta Psychologica	Germany	yes	SY + YAB	79	repetition* (new vs. repeated), difficulty* (easy vs. difficult), veracity* (true vs. false), delay* (no vs. 2 weeks), language (native vs. foreign)	within	trivia statements	0.5	uncued	uncued	some	unclear	categorize	no	verbatim	visual	participant_paced	participant_paced	participant_paced	presence	binary	true	0.62	0.15	0.73	0.15			0.14	raw data retrieved from supp materials
243	nadarevic2020_2	nadarevic2020_2	no	nadarevic2020	2020	Perceived truth of statements and simulated social media postings: an experimental investigation of source credibility, repeated exposure, and presentation format	Cognitive Research: Principles and Implications	Norway	yes	SY + YAB	91	repetition* (repeated vs. new), source* (expert vs. lay-person vs. no), picture* (yes vs. no)	within	social_issue		uncued	uncued	unclear	unclear	rate_interest	distractor	verbatim	visual	participant_paced	participant_paced	participant_paced	online	likert_6		4.28	0.56	4.11	0.46	np = .13		0.61	correlation retrieved from supp materials
244	nadarevic2020_3	nadarevic2020_3	no	nadarevic2020	2020	Perceived truth of statements and simulated social media postings: an experimental investigation of source credibility, repeated exposure, and presentation format	Cognitive Research: Principles and Implications	Germany	yes	SY + YAB	64	repetition* (repeated vs. new), source* (expert vs. lay-person vs. no), picture* (yes vs. no)	within	news headlines		uncued	uncued	unclear	unclear	rate_interest	no	verbatim	visual	participant_paced	participant_paced	participant_paced	presence	likert_6		3.73	0.52	3.48	0.43	np = .19		0.44	correlation retrieved from supp materials
245	nadarevic2020_4_v	nadarevic2020_4	no	nadarevic2020	2020	Perceived truth of statements and simulated social media postings: an experimental investigation of source credibility, repeated exposure, and presentation format	Cognitive Research: Principles and Implications	Germany	yes	SY + YAB	80	repetition* (verbatim vs. incongruent vs. no)	within	news headlines		uncued	uncued	unclear	unclear	rate_interest	no	verbatim	visual	participant_paced	participant_paced	participant_paced	presence	likert_6		3.91	0.71	3.37	0.54	np = .29		0.12	correlation retrieved from supp materials
246	nadarevic2021_1_ppf	nadarevic2021_1	no	nadarevic2021	2021	Judging fast and slow: The truth effect does not increase under time-pressure conditions	Judgement and Decision Making	Germany	yes	SY + YAB	34	repetition* (new vs. repeated), veracity* (true vs. false), group (time pressure vs. no pressure)	within	trivia statements	0.5	uncued	uncued	some	unclear	gender_generator	distractor_5min	verbatim	visual	participant_paced	participant_paced	participant_paced	presence	binary	false	0.65	0.21	0.55	0.15			-0.14	raw data retrieved from supp materials
247	nadarevic2021_1_ppt	nadarevic2021_1	no	nadarevic2021	2021	Judging fast and slow: The truth effect does not increase under time-pressure conditions	Judgement and Decision Making	Germany	yes	SY + YAB	34	repetition* (new vs. repeated), veracity* (true vs. false), group (time pressure vs. no pressure)	within	trivia statements	0.5	uncued	uncued	some	unclear	gender_generator	distractor_5min	verbatim	visual	participant_paced	participant_paced	participant_paced	presence	binary	true	0.56	0.22	0.46	0.12			0.19	raw data retrieved from supp materials
248	nadarevic2021_1_tlf	nadarevic2021_1	no	nadarevic2021	2021	Judging fast and slow: The truth effect does not increase under time-pressure conditions	Judgement and Decision Making	Germany	yes	SY + YAB	36	repetition* (new vs. repeated), veracity* (true vs. false), group (time pressure vs. no pressure)	within	trivia statements	0.5	uncued	uncued	some	unclear	gender_generator	distractor_5min	verbatim	visual	participant_paced	3.65_sec	3.65_sec	presence	binary	false	0.66	0.17	0.56	0.13			0.08	raw data retrieved from supp materials
249	nadarevic2021_1_tlt	nadarevic2021_1	no	nadarevic2021	2021	Judging fast and slow: The truth effect does not increase under time-pressure conditions	Judgement and Decision Making	Germany	yes	SY + YAB	36	repetition* (new vs. repeated), veracity* (true vs. false), group (time pressure vs. no pressure)	within	trivia statements	0.5	uncued	uncued	some	unclear	gender_generator	distractor_5min	verbatim	visual	participant_paced	3.65_sec	3.65_sec	presence	binary	true	0.58	0.2	0.46	0.2			0.29	raw data retrieved from supp materials
250	nadarevic2021_2_ppf	nadarevic2021_2	no	nadarevic2021	2021	Judging fast and slow: The truth effect does not increase under time-pressure conditions	Judgement and Decision Making	Germany	yes	SY + YAB	75	repetition* (new vs. repeated), veracity* (true vs. false), group (time pressure vs. no pressure), difficulty* (easy vs. difficult)	within	trivia statements	0.5	uncued	uncued	some	unclear	categorize	distractor_5min	verbatim	verbal	4_sec	4_sec	4_sec	presence	binary	false	0.43	0.16	0.36	0.12			0.33	raw data retrieved from supp materials
251	nadarevic2021_2_ppt	nadarevic2021_2	no	nadarevic2021	2021	Judging fast and slow: The truth effect does not increase under time-pressure conditions	Judgement and Decision Making	Germany	yes	SY + YAB	75	repetition* (new vs. repeated), veracity* (true vs. false), group (time pressure vs. no pressure), difficulty* (easy vs. difficult)	within	trivia statements	0.5	uncued	uncued	some	unclear	categorize	distractor_5min	verbatim	verbal	4_sec	4_sec	4_sec	presence	binary	true	0.68	0.11	0.63	0.12			0.32	raw data retrieved from supp materials
252	nadarevic2021_2_tlf	nadarevic2021_2	no	nadarevic2021	2021	Judging fast and slow: The truth effect does not increase under time-pressure conditions	Judgement and Decision Making	Germany	yes	SY + YAB	74	repetition* (new vs. repeated), veracity* (true vs. false), group (time pressure vs. no pressure), difficulty* (easy vs. difficult)	within	trivia statements	0.5	uncued	uncued	some	unclear	categorize	distractor_5min	verbatim	verbal	4_sec	4_sec	4_sec	presence	binary	false	0.47	0.16	0.42	0.12			0.36	raw data retrieved from supp materials
253	nadarevic2021_2_tlt	nadarevic2021_2	no	nadarevic2021	2021	Judging fast and slow: The truth effect does not increase under time-pressure conditions	Judgement and Decision Making	Germany	yes	SY + YAB	74	repetition* (new vs. repeated), veracity* (true vs. false), group (time pressure vs. no pressure), difficulty* (easy vs. difficult)	within	trivia statements	0.5	uncued	uncued	some	unclear	categorize	distractor_5min	verbatim	verbal	4_sec	4_sec	4_sec	presence	binary	true	0.7	0.11	0.66	0.13			0.39	raw data retrieved from supp materials
254	nadarevic2021_3_ppf	nadarevic2021_3	no	nadarevic2021	2021	Judging fast and slow: The truth effect does not increase under time-pressure conditions	Judgement and Decision Making	Germany	yes	SY + YAB	50	repetition* (new vs. repeated), veracity* (true vs. false), group (time pressure vs. no pressure), difficulty* (easy vs. difficult)	within	trivia statements	0.5	uncued	uncued	some	unclear	categorize	distractor_5min	gist		participant_paced	4_sec	4_sec	presence	binary	false	0.49	0.2	0.33	0.15			-0.01	raw data retrieved from supp materials
255	nadarevic2021_3_ppt	nadarevic2021_3	no	nadarevic2021	2021	Judging fast and slow: The truth effect does not increase under time-pressure conditions	Judgement and Decision Making	Germany	yes	SY + YAB	50	repetition* (new vs. repeated), veracity* (true vs. false), group (time pressure vs. no pressure), difficulty* (easy vs. difficult)	within	trivia statements	0.5	uncued	uncued	some	unclear	categorize	distractor_5min	gist		participant_paced	4_sec	4_sec	presence	binary	true	0.7	0.13	0.57	0.16			0.16	raw data retrieved from supp materials
256	nadarevic2021_3_tlf	nadarevic2021_3	no	nadarevic2021	2021	Judging fast and slow: The truth effect does not increase under time-pressure conditions	Judgement and Decision Making	Germany	yes	SY + YAB	48	repetition* (new vs. repeated), veracity* (true vs. false), group (time pressure vs. no pressure), difficulty* (easy vs. difficult)	within	trivia statements	0.5	uncued	uncued	some	unclear	categorize	distractor_5min	gist		participant_paced	4_sec	4_sec	presence	binary	false	0.48	0.12	0.4	0.16			0.44	raw data retrieved from supp materials
257	nadarevic2021_3_tlt	nadarevic2021_3	no	nadarevic2021	2021	Judging fast and slow: The truth effect does not increase under time-pressure conditions	Judgement and Decision Making	Germany	yes	SY + YAB	48	repetition* (new vs. repeated), veracity* (true vs. false), group (time pressure vs. no pressure), difficulty* (easy vs. difficult)	within	trivia statements	0.5	uncued	uncued	some	unclear	categorize	distractor_5min	gist		participant_paced	4_sec	4_sec	presence	binary	true	0.72	0.16	0.6	0.14			0.33	raw data retrieved from supp materials
258	nadarevic2025_1	nadarevic2025_1	no	nadarevic2025	2025	On the relationship between recognition judgments and truth judgments: Memory states moderate the recognition-based truth effect	Journal of Experimental Psychology: Learning, Memory, and Cognition	Germany	yes	SY	64	repetition* (new vs. repeated), base rate (LBR vs. HBR)	within	general statements	0.5	uncued	uncued	some	unclear	categorize	1_week	verbatim	visual	5_sec	participant_paced	participant_paced	presence	likert_6						d = 0.97	95%CI [0.72, 1.22]
259	nadarevic2025_2	nadarevic2025_2	no	nadarevic2025	2025	On the relationship between recognition judgments and truth judgments: Memory states moderate the recognition-based truth effect	Journal of Experimental Psychology: Learning, Memory, and Cognition	Germany	yes	SY	64	repetition* (new vs. repeated), base rate (LBR vs. HBR)	within	general statements	0.5	uncued	uncued	some	unclear	categorize	1_week	verbatim	visual	5_sec	participant_paced	participant_paced	presence	likert_6						d = 0.76	95%CI [0.52, 1.00]
260	nadarevic2025_3	nadarevic2025_3	no	nadarevic2025	2025	On the relationship between recognition judgments and truth judgments: Memory states moderate the recognition-based truth effect	Journal of Experimental Psychology: Learning, Memory, and Cognition	Germany	yes	SY	65	repetition* (new vs. repeated), base rate (LBR vs. HBR)	within	general statements	0.5	uncued	uncued	some	unclear	categorize	1_week	verbatim	visual	5_sec	participant_paced	participant_paced	online	binary						d = 1.03	95%CI [0.77, 1.29]
261	newman2020_4	newman2020_4	no	newman2020	2020	Truthiness, the illusory truth effect, and the role of need for cognition	Consciousness and Cognition	USA	yes	SY + YAB	89	repetition* (new vs. repeated), cultural fluency (high vs. low)	within	difficult trivia claims	0.5	uncued	uncued	unclear	unclear	read	3_days	verbatim	visual	5_sec	participant_paced	participant_paced	online	likert_6		4.18	0.66	3.44	0.39	np = .41		0.13	correlation retrieved from raw data
262	oguztasbas2022_2	oguztasbas2022_2	no	oguztasbas2022	2022	Repeating stereotypes: Increased belief and subsequent discrimination	European Journal of Social Psychology	Germany	yes	SY	198	repetition* (new vs. repeated), relevance (relevant vs. irrelevant), job experience level* (high vs. Moderate vs. Low).	within	group stereotypes		uncued	uncued	half	no	read	no	verbatim	visual	2_sec	participant_paced	participant_paced	online	binary	none	0.74	0.23	0.63	0.25
263	pennycook2017	pennycook2017	no	pennycook2017	2017	The illusory truth effect for fake news is similar regardless of format	Unpublished data	USA	no	SY + YAB	1319	veracity* (true vs. false), repetition* (repeated vs. new), image (no image vs. image)	within	news headlines	0.5	uncued	uncued	unclear	unclear	rate_familiarity	1-2_mins	verbatim	visual	participant_paced	participant_paced	participant_paced	online	likert_4		2.34	SE = .012	2.29	SE = .011	np = .021
264	pennycook2018_1_unknown_false	pennycook2018_1	no	pennycook2018	2018	Prior Exposure Increases Perceived Accuracy of Fake News	Journal of Experimental Psychology: General	USA	yes	SY + YAB	409	repetition* (repeated vs. new), veracity* (true vs. false), knowledge* (known vs. unknown)	within	general statements	0.5	uncued	uncued	no	unclear	rate_interest	no	verbatim	visual	participant_paced	participant_paced	participant_paced	online	likert_6	false	3.77	0.72	3.39	0.71			0.37	raw data retrieved from supp materials
265	pennycook2018_1_unknown_true	pennycook2018_1	no	pennycook2018	2018	Prior Exposure Increases Perceived Accuracy of Fake News	Journal of Experimental Psychology: General	USA	yes	SY + YAB	409	repetition* (repeated vs. new), knowledge* (known vs. unknown)	within	general statements	0.5	uncued	uncued	no	unclear	rate_interest	no	verbatim	visual	participant_paced	participant_paced	participant_paced	online	likert_6	true	4.12	0.72	3.79	0.76			0.1	raw data retrieved from supp materials
266	pennycook2018_1_veryplausible_true	pennycook2018_1	no	pennycook2018	2018	Prior Exposure Increases Perceived Accuracy of Fake News	Journal of Experimental Psychology: General	USA	yes	SY	409	repetition* (repeated vs. new), knowledge* (known vs. unknown)	within	plausible_statements	0.5	uncued	uncued	no	unclear	rate_interest	no	verbatim	visual	participant_paced	participant_paced	participant_paced	online	likert_6	true	5.59	0.79	5.66	0.6			0.27
267	pennycook2018_1_veryunplausible_false	pennycook2018_1	no	pennycook2018	2018	Prior Exposure Increases Perceived Accuracy of Fake News	Journal of Experimental Psychology: General	USA	yes	SY	409	repetition* (repeated vs. new), veracity* (true vs. false), knowledge* (known vs. unknown)	within	unplausible_statements	0.5	uncued	uncued	no	unclear	rate_interest	no	verbatim	visual	participant_paced	participant_paced	participant_paced	online	likert_6	false	1.13	0.57	1.11	0.54			0.34
268	pennycook2018_2_nowarning_false	pennycook2018_2	no	pennycook2018	2018	Prior Exposure Increases Perceived Accuracy of Fake News	Journal of Experimental Psychology: General	USA	yes	SY + YAB	488	repetition* (repeated vs. new), veracity* (true vs. false), warning (yes vs. no)	within	news headlines	0.5	uncued	uncued	no	unclear	rate_sharing	distractor_1min	verbatim	visual	participant_paced	participant_paced	participant_paced	online	likert_4	false	1.82	0.56	1.69	0.48			0.53	raw data retrieved from supp materials
269	pennycook2018_2_nowarning_true	pennycook2018_2	no	pennycook2018	2018	Prior Exposure Increases Perceived Accuracy of Fake News	Journal of Experimental Psychology: General	USA	yes	SY + YAB	488	repetition* (repeated vs. new), veracity* (true vs. false), warning (yes vs. no)	within	news headlines	0.5	uncued	uncued	no	unclear	rate_sharing	distractor_1min	verbatim	visual	participant_paced	participant_paced	participant_paced	online	likert_4	true	2.74	0.52	2.61	0.53			0.64	raw data retrieved from supp materials
270	pennycook2018_2_warning_false	pennycook2018_2	no	pennycook2018	2018	Prior Exposure Increases Perceived Accuracy of Fake News	Journal of Experimental Psychology: General	USA	yes	SY	461	repetition* (repeated vs. new), veracity* (true vs. false), warning (yes vs. no)	within	news headlines	0.5	negative	tag_neg	cues	unclear	rate_sharing	distractor_1min	verbatim	visual	participant_paced	participant_paced	participant_paced	online	likert_4	false	1.71	0.55	1.6	0.48			0.63
271	pennycook2018_2_warning_true	pennycook2018_2	no	pennycook2018	2018	Prior Exposure Increases Perceived Accuracy of Fake News	Journal of Experimental Psychology: General	USA	yes	SY	461	repetition* (repeated vs. new), veracity* (true vs. false), warning (yes vs. no)	within	news headlines	0.5	negative	tag_neg	cues	unclear	rate_sharing	distractor_1min	verbatim	visual	participant_paced	participant_paced	participant_paced	online	likert_4	true	2.71	0.54	2.63	0.54			0.64
272	pennycook2018_3_nowarning_immediate_false	pennycook2018_3	no	pennycook2018	2018	Prior Exposure Increases Perceived Accuracy of Fake News	Journal of Experimental Psychology: General	USA	yes	SY + YAB	476	repetition* (repeated vs. new), veracity* (true vs. false), warning (yes vs. no)	within	news headlines	0.5	uncued	uncued	no	unclear	rate_familiarity	distractor_2min	verbatim	visual	participant_paced	participant_paced	participant_paced	online	likert_4	false	1.88	0.61	1.74	0.57			0.56	raw data retrieved from supp materials
273	pennycook2018_3_nowarning_immediate_true	pennycook2018_3	no	pennycook2018	2018	Prior Exposure Increases Perceived Accuracy of Fake News	Journal of Experimental Psychology: General	USA	yes	SY + YAB	476	repetition* (repeated vs. new), veracity* (true vs. false), warning (yes vs. no)	within	news headlines	0.5	uncued	uncued	no	unclear	rate_familiarity	distractor_2min	verbatim	visual	participant_paced	participant_paced	participant_paced	online	likert_4	true	2.72	0.59	2.67	0.59			0.54	raw data retrieved from supp materials
274	pennycook2018_3_warning_immediate_false	pennycook2018_3	no	pennycook2018	2018	Prior Exposure Increases Perceived Accuracy of Fake News	Journal of Experimental Psychology: General	USA	yes	SY	463	repetition* (repeated vs. new), veracity* (true vs. false), warning (yes vs. no)	within	news headlines	0.5	negative	tag_neg	cues	unclear	rate_familiarity	distractor_2min	verbatim	visual	participant_paced	participant_paced	participant_paced	online	likert_4	false	1.78	0.58	1.74	0.53			0.54	raw data retrieved from supp materials
275	pennycook2018_3_warning_immediate_true	pennycook2018_3	no	pennycook2018	2018	Prior Exposure Increases Perceived Accuracy of Fake News	Journal of Experimental Psychology: General	USA	yes	SY	463	repetition* (repeated vs. new), veracity* (true vs. false), warning (yes vs. no)	within	news headlines	0.5	negative	tag_neg	cues	unclear	rate_familiarity	distractor_2min	verbatim	visual	participant_paced	participant_paced	participant_paced	online	likert_4	true	2.71	0.58	2.7	0.56			0.42	raw data retrieved from supp materials
276	polage2012	polage2012	no	polage2012	2012	Making up History: False Memories of Fake News Stories	Europe's Journal of Psychology	USA	no	SY + YAB	21/17	repetition exposition (yes vs. no), topic*	between	news stories	0.5	uncued	uncued	no	unclear	indicate source, create headline, estimate date	5_weeks	verbatim	visual	participant_paced	participant_paced	participant_paced	presence	likert_8	false	5.15	1.16	3.93	1.25	np = .21
277	riesthuis2024_1f	riesthuis2024_1	no	riesthuis2024	2024	“That’s just like, your opinion, man”: the illusory truth efect on opinions	Psychological Research	Belgium	yes	SY	181	repetition* (new vs. repeated), type* (misinformation vs. true information vs. opinion)	within	general statements	0.33	uncued	uncued	no	no	fact_or_opinion	distractor_5min	verbatim	visual	participant_paced	participant_paced	participant_paced	online	likert_7	false					d = 0.49	95%CI [0.36, 0.62]
278	riesthuis2024_1o	riesthuis2024_1	no	riesthuis2024	2024	“That’s just like, your opinion, man”: the illusory truth efect on opinions	Psychological Research	Belgium	yes	SY	181	repetition* (new vs. repeated), type* (misinformation vs. true information vs. opinion)	within	general opinions	0.33	uncued	uncued	no	no	fact_or_opinion	distractor_5min	verbatim	visual	participant_paced	participant_paced	participant_paced	online	likert_7	none					d = -0.08	95%CI [-0.21, 0.05]
279	riesthuis2024_1t	riesthuis2024_1	no	riesthuis2024	2024	“That’s just like, your opinion, man”: the illusory truth efect on opinions	Psychological Research	Belgium	yes	SY	181	repetition* (new vs. repeated), type* (misinformation vs. true information vs. opinion)	within	general statements	0.33	uncued	uncued	no	no	fact_or_opinion	distractor_5min	verbatim	visual	participant_paced	participant_paced	participant_paced	online	likert_7	true					d = 0.2	95%CI [0.08, 0.32]
280	riesthuis2024_3o	riesthuis2024_3	no	riesthuis2024	2024	“That’s just like, your opinion, man”: the illusory truth efect on opinions	Psychological Research	Belgium	yes	SY	186	repetition* (new vs. repeated), type* (social-political opinions vs. true information vs. opinion)	within	general opinions	0.33	uncued	uncued	no	no	categorize	distractor_5min	verbatim	visual	participant_paced	participant_paced	participant_paced	online	likert_7	none					d = 0.17	95%CI [0.04, 0.30]
281	riesthuis2024_3sp	riesthuis2024_3	no	riesthuis2024	2024	“That’s just like, your opinion, man”: the illusory truth efect on opinions	Psychological Research	Belgium	yes	SY	186	repetition* (new vs. repeated), type* (social-political opinions vs. true information vs. opinion)	within	social-political opinions	0.33	uncued	uncued	no	no	categorize	distractor_5min	verbatim	visual	participant_paced	participant_paced	participant_paced	online	likert_7	none					d = 0.15	95%CI [0.02, 0.28]
282	riesthuis2024_3t	riesthuis2024_3	no	riesthuis2024	2024	“That’s just like, your opinion, man”: the illusory truth efect on opinions	Psychological Research	Belgium	yes	SY	186	repetition* (new vs. repeated), type* (social-political opinions vs. true information vs. opinion)	within	general statements	0.33	uncued	uncued	no	no	categorize	distractor_5min	verbatim	visual	participant_paced	participant_paced	participant_paced	online	likert_7	true					d = 0.15	95%CI [0.03, 0.27]
283	roggeveen2002_1	roggeveen2002_1	no	roggeveen2002	2002	Perceived Source Variability Versus Familiarity: Testing Competing Explanations for the Truth Effect	Journal of consumer psychology	USA	no	SY	80	item type* (old vs. New), number of sources* (1 vs. 2)	within	fictitious consumer testimonials		uncued	uncued	unclear	half	ease_to_understand	distractor	verbatim	visual	10_sec	12_sec	12_sec	presence	likert_7	none	4.23		3.94
284	roggeveen2002_2	roggeveen2002_2	no	roggeveen2002	2002	Perceived Source Variability Versus Familiarity: Testing Competing Explanations for the Truth Effect	Journal of consumer psychology	USA	no	SY	80	item type* (old vs. New), number of sources* (1 vs. 2)	within	fictitious consumer testimonials		uncued	uncued	unclear	half	ease_to_understand	distractor	verbatim	visual	10_sec	12_sec	12_sec	presence	likert_7	none	4.3		3.93
285	schmidt2024_1	schmidt2024_1	no	schmidt2024	2024	The relevance of syntactic complexity for truth judgments: A registered report	Consciousness and Cognition	Germany	yes	SY	187	2 (syntactic complexity: simple vs. complex) × 2 (repetition: repeated vs. new) × 2 (knowledge: known vs. unknown) × 2 (truth status: true vs. false)	within	trivia statements	0.5	uncued	uncued	unclear	unclear	rate_interest	filler_task	verbatim	visual	participant_paced	participant_paced	participant_paced	online	binary						OR = 1.45	95%CI [1.28, 1.63]
286	schmidt2024_2	schmidt2024_2	no	schmidt2024	2024	The relevance of syntactic complexity for truth judgments: A registered report	Consciousness and Cognition	Germany	yes	SY	196	2 (syntactic complexity: simple vs. complex) × 2 (repetition: repeated vs. new) × 2 (knowledge: known vs. unknown) × 2 (truth status: true vs. false)	within	trivia statements	0.5	uncued	uncued	unclear	unclear	rate_complexity_wording	filler_task	verbatim	visual	participant_paced	participant_paced	participant_paced	online	binary						OR = 1.68	95%CI [1.48, 1.90]
287	schmidt2024_3	schmidt2024_3	no	schmidt2024	2024	The relevance of syntactic complexity for truth judgments: A registered report	Consciousness and Cognition	Germany	yes	SY	334	2 × 2 × 2 × 2 mixed factorial design with relative salience of complexity as a between-subjects-factor (relatively low vs. relatively high), and syntactic complexity (simple, complex), truth status (true, false), and repetition (repeated vs. new) as within-subjects-factors	within	trivia statements	0.5	uncued	uncued	unclear	unclear	rate_interest or complexity	filler_task	verbatim	visual	participant_paced	participant_paced	participant_paced	online	binary						OR = 2.09	95%CI [1.95, 2.26]
288	schwartz_1982_2_mixed	schwartz1982_2	yes	schwartz1982	1982	Repetition and rated truth value of statements	American Journal of Psychology	USA	no	SY + YAB	36	session* (1 vs. 2), veracity* (true vs. false), set* (A vs. B), group (mixed vs. unmixed)	within	trivia statements	0.5	uncued	uncued	some	some	rate_truth	no	verbatim	visual	participant_paced	participant_paced	participant_paced	presence	likert_7		3.99		3.81
289	schwartz1982_1_t_f	schwartz1982_1	yes	schwartz1982	1982	Repetition and rated truth value of statements	American Journal of Psychology	USA	no	SY + YAB	36	frequency of presentation* (0 vs. 1 vs. 3), truth* (true vs. false), group (T vs. P)	within	trivia statements	0.5	uncued	uncued	some	some	memorize	distractor_4mins	verbatim	visual	6_sec	participant_paced	participant_paced	presence	likert_7	false	4.26		3.76
290	schwartz1982_1_t_t	schwartz1982_1	yes	schwartz1982	1982	Repetition and rated truth value of statements	American Journal of Psychology	USA	no	SY + YAB	36	frequency of presentation* (0 vs. 1 vs. 3), truth* (true vs. false), group (T vs. P)	within	trivia statements	0.5	uncued	uncued	some	some	memorize	distractor_4mins	verbatim	visual	6_sec	participant_paced	participant_paced	presence	likert_7	true	4.2		3.92
291	siemerink2023_c	siemerink2023	no	siemerink2023	2023	Repetition As a Weapon: What Is The Effect of the Illusory Truth Effect on Conspiracy Theories and Their Debunking?	Unpublished Master Thesis	Netherlands	no	SY	145	2 (Repetition: repeated vs. non-repeated) x 3 (Materials: Conspiracy, True trivia, and False trivia)	within	conspiracy theories	0.25	uncued	uncued	unclear	unclear	rate_interest	no	verbatim	visual	participant_paced	participant_paced	participant_paced	online	binary	false					d = 0.11	95%CI [0.01, 0.22]
292	siemerink2023_f	siemerink2023	no	siemerink2023	2023	Repetition As a Weapon: What Is The Effect of the Illusory Truth Effect on Conspiracy Theories and Their Debunking?	Unpublished Master Thesis	Netherlands	no	SY	145	2 (Repetition: repeated vs. non-repeated) x 3 (Materials: Conspiracy, True trivia, and False trivia)	within	trivia statements	0.25	uncued	uncued	unclear	unclear	rate_interest	no	verbatim	visual	participant_paced	participant_paced	participant_paced	online	binary	false					d = 0.29	95%CI [0.13, 0.46]
293	siemerink2023_t	siemerink2023	no	siemerink2023	2023	Repetition As a Weapon: What Is The Effect of the Illusory Truth Effect on Conspiracy Theories and Their Debunking?	Unpublished Master Thesis	Netherlands	no	SY	145	2 (Repetition: repeated vs. non-repeated) x 3 (Materials: Conspiracy, True trivia, and False trivia)	within	trivia statements	0.25	uncued	uncued	unclear	unclear	rate_interest	no	verbatim	visual	participant_paced	participant_paced	participant_paced	online	binary	true					d = 0.47	95%CI [0.30, 0.63]
294	silva2017_1_g_d	silva2017_1	no	silva2017	2017	The informative value of type of repetition: Perceptual and conceptual fluency influences on judgments of truth	Consciousness and Cognition	Germany	no	SY + YAB	22	repetition* (repeated vs. new), mode (verbatim vs. paraphrase), delay (same session vs. 1-week)	within	trivia statements	0.5	uncued	uncued	unclear	half	rate_interest	no	gist		10_sec	participant_paced	participant_paced	presence	likert_7		5.37	0.9	4.28	0.36
295	silva2017_1_g_w	silva2017_1	no	silva2017	2017	The informative value of type of repetition: Perceptual and conceptual fluency influences on judgments of truth	Consciousness and Cognition	Germany	no	SY + YAB	28	repetition* (repeated vs. new), mode (verbatim vs. paraphrase), delay (same session vs. 1-week)	within	trivia statements	0.5	uncued	uncued	unclear	half	rate_interest	1_week	gist		10_sec	participant_paced	participant_paced	presence	likert_7		4.71	0.6	4.29	0.42
296	silva2017_1_v_d	silva2017_1	no	silva2017	2017	The informative value of type of repetition: Perceptual and conceptual fluency influences on judgments of truth	Consciousness and Cognition	Germany	no	SY + YAB	26	repetition* (repeated vs. new), mode (verbatim vs. paraphrase), delay (same session vs. 1-week)	within	trivia statements	0.5	uncued	uncued	unclear	half	rate_interest	no	verbatim		10_sec	participant_paced	participant_paced	presence	likert_7		5.14	1.01	4.1	0.43
297	silva2017_1_v_w	silva2017_1	no	silva2017	2017	The informative value of type of repetition: Perceptual and conceptual fluency influences on judgments of truth	Consciousness and Cognition	Germany	no	SY + YAB	29	repetition* (repeated vs. new), mode (verbatim vs. paraphrase), delay (same session vs. 1-week)	within	trivia statements	0.5	uncued	uncued	unclear	half	rate_interest	1_week	verbatim		10_sec	participant_paced	participant_paced	presence	likert_7		4.92	0.67	4.33	0.56
298	silva2017_2_d_g	silva2017_2	no	silva2017	2017	The informative value of type of repetition: Perceptual and conceptual fluency influences on judgments of truth	Consciousness and Cognition	Germany	no	SY + YAB	20	repetition* (repeated vs. new), mode (verbatim vs. paraphrase), delay (same session vs. 1-week)	within	trivia statements	0.5	uncued	uncued	unclear	half	rate_interest	no	gist		10_sec	participant_paced	participant_paced	presence	likert_7		5.12	0.68	3.95	0.54
299	silva2017_2_d_v	silva2017_2	no	silva2017	2017	The informative value of type of repetition: Perceptual and conceptual fluency influences on judgments of truth	Consciousness and Cognition	Germany	no	SY + YAB	20	repetition* (verbatim vs. paraphrases vs. contradictory vs. contradictory paraphrases vs. new), delay (same session vs. 1 week)	within	trivia statements	0.5	uncued	uncued	unclear	half	rate_interest	no	verbatim		10_sec	participant_paced	participant_paced	presence	likert_7		5.17	0.69	3.95	0.54
300	silva2017_2_w_g	silva2017_2	no	silva2017	2017	The informative value of type of repetition: Perceptual and conceptual fluency influences on judgments of truth	Consciousness and Cognition	Germany	no	SY + YAB	21	repetition* (repeated vs. new), mode (verbatim vs. paraphrase), delay (same session vs. 1-week)	within	trivia statements	0.5	uncued	uncued	unclear	half	rate_interest	1_week	gist		10_sec	participant_paced	participant_paced	presence	likert_7		4.64	0.52	4.1	0.46
301	silva2017_2_w_v	silva2017_2	no	silva2017	2017	The informative value of type of repetition: Perceptual and conceptual fluency influences on judgments of truth	Consciousness and Cognition	Germany	no	SY + YAB	21	repetition* (verbatim vs. paraphrases vs. contradictory vs. contradictory paraphrases vs. new), delay (same session vs. 1 week)	within	trivia statements	0.5	uncued	uncued	unclear	half	rate_interest	1_week	verbatim		10_sec	participant_paced	participant_paced	presence	likert_7		4.58	0.67	4.1	0.46
302	sim2010_mn	sim2010	no	sim2010	2010	Memory Mistakes and Ageing: How Susceptibility to False Recognition and the lllusory Truth Effect Changes across the Lifespan	Unpublished Master Thesis	New Zealand	no	SY	53	repetition* (new vs. Repeated), cues* (positive vs. Negative), age group (young, middle, old)	within	general statements	0.5	negative	source_neg	cues	unclear	rate_interest	10_min	verbatim	both		participant_paced	participant_paced	presence	likert_6		3.38	1	3.27	0.57
303	sim2010_mp	sim2010	no	sim2010	2010	Memory Mistakes and Ageing: How Susceptibility to False Recognition and the lllusory Truth Effect Changes across the Lifespan	Unpublished Master Thesis	New Zealand	no	SY	53	repetition* (new vs. Repeated), cues* (positive vs. Negative), age group (young, middle, old)	within	general statements	0.5	positive	source_pos	cues	unclear	rate_interest	10_min	verbatim	both		participant_paced	participant_paced	presence	likert_6		4.33	0.98	3.27	0.57
304	sim2010_on	sim2010	no	sim2010	2010	Memory Mistakes and Ageing: How Susceptibility to False Recognition and the lllusory Truth Effect Changes across the Lifespan	Unpublished Master Thesis	New Zealand	no	SY	53	repetition* (new vs. Repeated), cues* (positive vs. Negative), age group (young, middle, old)	within	general statements	0.5	negative	source_neg	cues	unclear	rate_interest	10_min	verbatim	both		participant_paced	participant_paced	presence	likert_6		3.66	0.82	3.71	0.63
305	sim2010_op	sim2010	no	sim2010	2010	Memory Mistakes and Ageing: How Susceptibility to False Recognition and the lllusory Truth Effect Changes across the Lifespan	Unpublished Master Thesis	New Zealand	no	SY	53	repetition* (new vs. Repeated), cues* (positive vs. Negative), age group (young, middle, old)	within	general statements	0.5	positive	source_pos	cues	unclear	rate_interest	10_min	verbatim	both		participant_paced	participant_paced	presence	likert_6		3.9	0.79	3.71	0.63
306	sim2010_yn	sim2010	no	sim2010	2010	Memory Mistakes and Ageing: How Susceptibility to False Recognition and the lllusory Truth Effect Changes across the Lifespan	Unpublished Master Thesis	New Zealand	no	SY	55	repetition* (new vs. Repeated), cues* (positive vs. Negative), age group (young, middle, old)	within	general statements	0.5	negative	source_neg	cues	unclear	rate_interest	10_min	verbatim	both		participant_paced	participant_paced	presence	likert_6		3.03	1.05	3.33	0.54
307	sim2010_yp	sim2010	no	sim2010	2010	Memory Mistakes and Ageing: How Susceptibility to False Recognition and the lllusory Truth Effect Changes across the Lifespan	Unpublished Master Thesis	New Zealand	no	SY	55	repetition* (new vs. Repeated), cues* (positive vs. Negative), age group (young, middle, old)	within	general statements	0.5	positive	source_pos	cues	unclear	rate_interest	10_min	verbatim	both		participant_paced	participant_paced	presence	likert_6		4.45	0.84	3.33	0.54
308	smelter2020_3_f	smelter2020_3	no	smelter2020	2020	Pictures and repeated exposure increase perceived accuracy of news headlines	Applied Cognitive Psychology	USA	yes	SY + YAB	200	veracity* (true vs. false), repetition* (repeated vs. new)	within	news headlines	0.5	uncued	uncued	unclear	unclear	rate_humor	distractor	verbatim	visual	participant_paced	participant_paced	participant_paced	online	likert_4	false	2.26	[2.19, 2.33]	2.09	[2.01, 2.16]				cannot access open data, spss file
309	smelter2020_3_t	smelter2020_3	no	smelter2020	2020	Pictures and repeated exposure increase perceived accuracy of news headlines	Applied Cognitive Psychology	USA	yes	SY + YAB	200	veracity* (true vs. false), repetition* (repeated vs. new)	within	news headlines	0.5	uncued	uncued	unclear	unclear	rate_humor	distractor	verbatim	visual	participant_paced	participant_paced	participant_paced	online	likert_4	true	2.82	[2.77, 2.88]	2.7	[2.64, 2.76]				cannot access open data, spss file
310	speckmann2021_f	speckmann2021	no	speckmann2021	2021	Monetary incentives do not reduce the repetition-induced truth effect	Psychonomic Bulletin & Review	Germany	yes	SY + YAB	321	repetition* (repeated vs. new), veracity* (true vs. false), incentive (high vs. medium vs. low)	within	trivia statements	0.5	uncued	uncued	half	no	read	no	verbatim	visual	1.5_sec	participant_paced	participant_paced	presence	binary	false	0.62	0.19	0.48	0.17			0.42	raw data retrieved from supp materials
311	speckmann2021_t	speckmann2021	no	speckmann2021	2021	Monetary incentives do not reduce the repetition-induced truth effect	Psychonomic Bulletin & Review	Germany	yes	SY + YAB	321	repetition* (repeated vs. new), veracity* (true vs. false), incentive (high vs. medium vs. low)	within	trivia statements	0.5	uncued	uncued	half	no	read	no	verbatim	visual	1.5_sec	participant_paced	participant_paced	presence	binary	true	0.65	0.18	0.53	0.17			0.42	raw data retrieved from supp materials
312	stanley2019_1	stanley2019_1	no	stanley2019	2019	When the Unlikely Becomes Likely: Qualifying Language Does Not Influence Later Truth Judgments	Journal of Applied Research in Memory and Cognition	USA	no	SY	131	repetition* (repeated vs. new), cues* (certain, probable, unlikely, impossible)	within	trivia statements	1			cues	unclear	rate_interest	2_days	verbatim	visual				online	likert_8	true	5	0.72	4.76	0.68
313	stanley2019_2a	stanley2019_2a	no	stanley2019	2019	When the Unlikely Becomes Likely: Qualifying Language Does Not Influence Later Truth Judgments	Journal of Applied Research in Memory and Cognition	USA	no	SY	123	repetition* (repeated vs. new), cues* (uncertain, improbable, unlikely, impossible)	within	trivia statements	1	negative	qualifier_neg	cues	unclear	rate_interest	2_days	verbatim	visual				online	likert_8	true	4.88	0.75	4.65	0.71
314	stanley2019_3a	stanley2019_3a	no	stanley2019	2019	When the Unlikely Becomes Likely: Qualifying Language Does Not Influence Later Truth Judgments	Journal of Applied Research in Memory and Cognition	USA	no	SY	148	repetition* (repeated vs. new), cues* (uncertain, improbable, unlikely, impossible)	within	trivia statements	1	negative	qualifier_neg	cues	unclear	rate_interest	2_days	verbatim	visual				online	likert_8	true	4.82	0.68	4.65	0.68
315	stanley2019_4a	stanley2019_4a	no	stanley2019	2019	When the Unlikely Becomes Likely: Qualifying Language Does Not Influence Later Truth Judgments	Journal of Applied Research in Memory and Cognition	USA	no	SY	138	repetition* (repeated vs. new), cues* (improbable, unlikely, impossible)	within	trivia statements	1	negative	qualifier_neg	cues	unclear	rate_interest	2_days	verbatim	visual	participant_paced	participant_paced	participant_paced	online	likert_8	true	4.78	1	4.56	0.82
316	stanley2022_1imw	stanley2022_1	no	stanley2022	2022	Prior exposure increases judged truth even during periods of mind wandering	Psychonomic Bulletin & Review	USA	no	SY	82	repetition* (new vs. repeated), type* (on task vs. Unintentional mind wandering vs. Intentional mind wandering vs. Unprobed)	within	trivia statements	1	uncued	uncued	some	no	read	distractor	verbatim	visual	participant_paced	participant_paced	participant_paced	online	likert_6	true	4.05	95%CI [3.47, 4.63]	3.69	95%CI [3.51, 3.87]
317	stanley2022_1ot	stanley2022_1	no	stanley2022	2022	Prior exposure increases judged truth even during periods of mind wandering	Psychonomic Bulletin & Review	USA	no	SY	82	repetition* (new vs. repeated), type* (on task vs. Unintentional mind wandering vs. Intentional mind wandering vs. Unprobed)	within	trivia statements	1	uncued	uncued	some	no	read	distractor	verbatim	visual	participant_paced	participant_paced	participant_paced	online	likert_6	true	4.56	95%CI [4.35, 4.77]	3.69	95%CI [3.51, 3.87]
318	stanley2022_1umw	stanley2022_1	no	stanley2022	2022	Prior exposure increases judged truth even during periods of mind wandering	Psychonomic Bulletin & Review	USA	no	SY	82	repetition* (new vs. repeated), type* (on task vs. Unintentional mind wandering vs. Intentional mind wandering vs. Unprobed)	within	trivia statements	1	uncued	uncued	some	no	read	distractor	verbatim	visual	participant_paced	participant_paced	participant_paced	online	likert_6	true	4.32	95%CI [4.09, 4.56]	3.69	95%CI [3.51, 3.87]
319	stanley2022_1up	stanley2022_1	no	stanley2022	2022	Prior exposure increases judged truth even during periods of mind wandering	Psychonomic Bulletin & Review	USA	no	SY	82	repetition* (new vs. repeated), type* (on task vs. Unintentional mind wandering vs. Intentional mind wandering vs. Unprobed)	within	trivia statements	1	uncued	uncued	some	no	read	distractor	verbatim	visual	participant_paced	participant_paced	participant_paced	online	likert_6	true	4.46	95%CI [4.28, 4.65]	3.69	95%CI [3.51, 3.87]
320	stanley2022_2imw	stanley2022_2	no	stanley2022	2022	Prior exposure increases judged truth even during periods of mind wandering	Psychonomic Bulletin & Review	USA	no	SY	82	repetition* (new vs. repeated), type* (on task vs. Unintentional mind wandering vs. Intentional mind wandering vs. Unprobed)	within	trivia statements	0.95	uncued	uncued	some	no	read	distractor	verbatim	visual	participant_paced	participant_paced	participant_paced	online	likert_6		3.78	95%CI [3.27, 4.29]	3.85	95%CI [3.70, 4.00]
321	stanley2022_2ot	stanley2022_2	no	stanley2022	2022	Prior exposure increases judged truth even during periods of mind wandering	Psychonomic Bulletin & Review	USA	no	SY	82	repetition* (new vs. repeated), type* (on task vs. Unintentional mind wandering vs. Intentional mind wandering vs. Unprobed)	within	trivia statements	0.95	uncued	uncued	some	no	read	distractor	verbatim	visual	participant_paced	participant_paced	participant_paced	online	likert_6		4.11	95%CI [3.96, 4.26]	3.85	95%CI [3.70, 4.00]
322	stanley2022_2umw	stanley2022_2	no	stanley2022	2022	Prior exposure increases judged truth even during periods of mind wandering	Psychonomic Bulletin & Review	USA	no	SY	82	repetition* (new vs. repeated), type* (on task vs. Unintentional mind wandering vs. Intentional mind wandering vs. Unprobed)	within	trivia statements	0.95	uncued	uncued	some	no	read	distractor	verbatim	visual	participant_paced	participant_paced	participant_paced	online	likert_6		4	95%CI [3.77, 4.29]	3.85	95%CI [3.70, 4.00]
323	stanley2022_2up	stanley2022_2	no	stanley2022	2022	Prior exposure increases judged truth even during periods of mind wandering	Psychonomic Bulletin & Review	USA	no	SY	82	repetition* (new vs. repeated), type* (on task vs. Unintentional mind wandering vs. Intentional mind wandering vs. Unprobed)	within	trivia statements	0.95	uncued	uncued	some	no	read	distractor	verbatim	visual	participant_paced	participant_paced	participant_paced	online	likert_6		4.08	95%CI [3.93, 4.23]	3.85	95%CI [3.70, 4.00]
324	stanley2022_3	stanley2022_3	no	stanley2022	2022	Prior exposure increases judged truth even during periods of mind wandering	Psychonomic Bulletin & Review	USA	no	SY + YAB	89	repetition* (new vs. repeated)	within	trivia statements	0.95	uncued	uncued	some	no	read	distractor	verbatim	visual	participant_paced	participant_paced	participant_paced	online	likert_6		3.92	[3.77, 4.07]	3.47	[3.34, 3.60]
325	stump2022_2_d	stump2022_2	no	stump2022	2022	Is it all about the feeling? Affective and (meta‑)cognitive mechanisms underlying the truth effect	Psychological Research	Germany	no	SY + YAB	75	repetition* (new vs. repeated), delay* (10 min vs. 1 week), affect attribution (control vs. affect group)	within	trivia statements	0.5	uncued	uncued	unclear	unclear	categorize	distractor_10mins	verbatim	visual	3.5_sec	3.5_sec	3.5_sec	presence	binary		0.69		0.49					mean PTJ of control + affect group
326	stump2022_2_w	stump2022_2	no	stump2022	2022	Is it all about the feeling? Affective and (meta‑)cognitive mechanisms underlying the truth effect	Psychological Research	Germany	no	SY + YAB	75	repetition* (new vs. repeated), delay* (10 min vs. 1 week), affect attribution (control vs. affect group)	within	trivia statements	0.5	uncued	uncued	unclear	unclear	categorize	1_week	verbatim	visual	3.5_sec	3.5_sec	3.5_sec	presence	binary		0.65		0.54					mean PTJ of control + affect group
327	tiesthuis2024_2o	riesthuis2024_2	no	riesthuis2024	2024	“That’s just like, your opinion, man”: the illusory truth efect on opinions	Psychological Research	Belgium	yes	SY	185	repetition* (new vs. repeated), type* (social-political opinions vs. true information vs. opinion)	within	general opinions	0.33	uncued	uncued	no	no	fact_or_opinion	distractor_5min	verbatim	visual	participant_paced	participant_paced	participant_paced	online	likert_7	none					d = -0.08	95%CI [-0.23, 0.06]
328	tiesthuis2024_2sp	riesthuis2024_2	no	riesthuis2024	2024	“That’s just like, your opinion, man”: the illusory truth efect on opinions	Psychological Research	Belgium	yes	SY	185	repetition* (new vs. repeated), type* (social-political opinions vs. true information vs. opinion)	within	social-political opinions	0.33	uncued	uncued	no	no	fact_or_opinion	distractor_5min	verbatim	visual	participant_paced	participant_paced	participant_paced	online	likert_7	none					d = 0.04	95%CI [-0.10, 0.19]
329	tiesthuis2024_2t	riesthuis2024_2	no	riesthuis2024	2024	“That’s just like, your opinion, man”: the illusory truth efect on opinions	Psychological Research	Belgium	yes	SY	185	repetition* (new vs. repeated), type* (social-political opinions vs. true information vs. opinion)	within	general statements	0.33	uncued	uncued	no	no	fact_or_opinion	distractor_5min	verbatim	visual	participant_paced	participant_paced	participant_paced	online	likert_7	true					d = 0.31	95%CI [0.19, 0.43]
330	toppino1977	toppino1977	no	toppino1977	1977	Frequency of Occurrence and Judgements of Truth and Falsety	Unpublished Conference paper	USA	no	SY + YAB	154	repetition* (new vs. repeated), sessions* (1 vs. 2 vs. 3), veracity* (true vs. false)	within	general statements ("history, government and politics, sports, political science, biology and medicine, current affairs, the arts, geography, demography, and religion and social customs")		uncued	uncued	unclear	unclear	rate_truth	2_weeks	verbatim	verbal	5_sec	5_sec	participant_paced	presence	likert_7		4.44		4.37
331	udry2023_1	udry2023_1	yes	udry2023	2023	The illusory truth effect requires semantic coherence across repetitions	Cognition	USA	yes	SY	90	within-subject design with three types of critical facts: topic-only repetition facts, verbatim repetition facts, and new facts	within	trivia statements	1	uncued	uncued	unclear	some	rate_interest		verbatim	visual	4_sec	4_sec	4_sec	online	likert_6	true	4.23	0.53	3.7	0.52
332	udry2023_2	udry2023_2	yes	udry2023	2023	The illusory truth effect requires semantic coherence across repetitions	Cognition	USA	yes	SY	76	within-subjects design with four types of critical facts: single-referent repetition facts, two-referent repetition facts, verbatim repetition facts, and new facts	within	trivia statements	1	uncued	uncued	unclear	some	rate_interest		verbatim	visual	4_sec	4_sec	4_sec	online	likert_6	true	4.34	1.1	3.53	0.5
333	udry2023_4	udry2023_4	yes	udry2023	2023	The illusory truth effect requires semantic coherence across repetitions	Cognition	USA	yes	SY	88	within-subjects design with three types of critical facts: coherently linked facts, independently linked facts, and new facts	within	trivia statements	1	uncued	uncued	unclear	some	rate_interest		gist	visual	4_sec	4_sec	4_sec	online	likert_6	true					d = 0.75	0.08
334	unkelbach2009_1n	unkelbach2009_1	no	unkelbach2009	2009	A multinomial modeling approach to dissociate different components of the truth effect	Consciousness and Cognition	Germany	no	SY	71	repetition* (repeated vs. New), veracity* (true vs. False), cue* (positive vs. Negative)	within	unfamiliar_statements	0.5	negative	source_neg	cues	unclear	listen	30_min	verbatim			participant_paced	participant_paced	presence	binary		0.47	0.159	0.47	0.16
335	unkelbach2009_1p	unkelbach2009_1	no	unkelbach2009	2009	A multinomial modeling approach to dissociate different components of the truth effect	Consciousness and Cognition	Germany	no	SY	71	repetition* (repeated vs. New), veracity* (true vs. False), cue* (positive vs. Negative)	within	unfamiliar_statements	0.5	positive	source_pos	cues	unclear	listen	30_min	verbatim			participant_paced	participant_paced	presence	binary		0.587	0.134	0.47	0.16
336	unkelbach2009_2nf	unkelbach2009_2	no	unkelbach2009	2009	A multinomial modeling approach to dissociate different components of the truth effect	Consciousness and Cognition	Germany	no	SY	30	repetition* (repeated vs. New), veracity* (true vs. False), cue (positive vs. Negative)	within	unfamiliar_statements	0.5	negative	source_neg	cues	unclear	read	20_min	verbatim	visual	1.5_sec	participant_paced	participant_paced	presence	binary	true	0.262	0.156	0.481	0.143
337	unkelbach2009_2nt	unkelbach2009_2	no	unkelbach2009	2009	A multinomial modeling approach to dissociate different components of the truth effect	Consciousness and Cognition	Germany	no	SY	30	repetition* (repeated vs. New), veracity* (true vs. False), cue (positive vs. Negative)	within	unfamiliar_statements	0.5	negative	source_neg	cues	unclear	read	20_min	verbatim	visual	1.5_sec	participant_paced	participant_paced	presence	binary	false	0.268	0.126	0.488	0.16
338	unkelbach2009_2pf	unkelbach2009_2	no	unkelbach2009	2009	A multinomial modeling approach to dissociate different components of the truth effect	Consciousness and Cognition	Germany	no	SY	30	repetition* (repeated vs. New), veracity* (true vs. False), cue (positive vs. Negative)	within	unfamiliar_statements	0.5	positive	source_pos	cues	unclear	read	20_min	verbatim	visual	1.5_sec	participant_paced	participant_paced	presence	binary	false	0.519	0.14	0.552	0.149
339	unkelbach2009_2pt	unkelbach2009_2	no	unkelbach2009	2009	A multinomial modeling approach to dissociate different components of the truth effect	Consciousness and Cognition	Germany	no	SY	30	repetition* (repeated vs. New), veracity* (true vs. False), cue (positive vs. Negative)	within	unfamiliar_statements	0.5	positive	source_pos	cues	unclear	read	20_min	verbatim	visual	1.5_sec	participant_paced	participant_paced	presence	binary	true	0.778	0.147	0.763	0.155
340	unkelbach2011_2_ce	unkelbach2011_2	yes	unkelbach2011	2011	Fluency and positivity as possible causes of the truth effect	Consciousness and Cognition	Germany	no	SY + YAB	18	repetition* (new vs. repeated), condition (old true vs. old false vs. control), statements* (positive vs. negative vs. neutral)	within	unfamiliar_statements	0.5	uncued	uncued	unclear	no	none	no	verbatim	visual	3.5_sec	participant_paced	participant_paced	presence	binary		0.71	0.22	0.44	0.22	d* = 1.55
341	unkelbach2011_2_cn	unkelbach2011_2	yes	unkelbach2011	2011	Fluency and positivity as possible causes of the truth effect	Consciousness and Cognition	Germany	no	SY + YAB	18	repetition* (new vs. repeated), condition (old true vs. old false vs. control), statements* (positive vs. negative vs. neutral)	within	unfamiliar_statements	0.5	uncued	uncued	unclear	no	none	distractor_15min	verbatim	visual	3.5_sec	participant_paced	participant_paced	presence	binary		0.74	0.19	0.39	0.2	d* = 2.36
342	unkelbach2011_2_ne	unkelbach2011_2	yes	unkelbach2011	2011	Fluency and positivity as possible causes of the truth effect	Consciousness and Cognition	Germany	no	SY	32	repetition* (new vs. repeated), condition (old true vs. old false vs. control), statements* (positive vs. negative vs. neutral)	within	unfamiliar_statements	0.5	negative	delayed_feedback_neg	cues	some	none	no	verbatim	visual	3.5_sec	participant_paced	participant_paced	presence	binary		0.148	0.622	0.622	0.166
343	unkelbach2011_2_nn	unkelbach2011_2	yes	unkelbach2011	2011	Fluency and positivity as possible causes of the truth effect	Consciousness and Cognition	Germany	no	SY	32	repetition* (new vs. repeated), condition (old true vs. old false vs. control), statements* (positive vs. negative vs. neutral)	within	unfamiliar_statements	0.5	negative	delayed_feedback_neg	cues	some	none	distractor_15min	verbatim	visual	3.5_sec	participant_paced	participant_paced	presence	binary		0.17	0.125	0.58	0.175
344	unkelbach2011_2_pe	unkelbach2011_2	yes	unkelbach2011	2011	Fluency and positivity as possible causes of the truth effect	Consciousness and Cognition	Germany	no	SY	32	repetition* (new vs. repeated), condition (old true vs. old false vs. control), statements* (positive vs. negative vs. neutral)	within	unfamiliar_statements	0.5	positive	delayed_feedback_pos	cues	some	none	no	verbatim	visual	3.5_sec	participant_paced	participant_paced	presence	binary		0.8	0.204	0.316	0.242
345	unkelbach2011_2_pn	unkelbach2011_2	yes	unkelbach2011	2011	Fluency and positivity as possible causes of the truth effect	Consciousness and Cognition	Germany	no	SY	32	repetition* (new vs. repeated), condition (old true vs. old false vs. control), statements* (positive vs. negative vs. neutral)	within	unfamiliar_statements	0.5	positive	delayed_feedback_pos	cues	some	none	distractor_15min	verbatim	visual	3.5_sec	participant_paced	participant_paced	presence	binary		0.809	0.183	0.298	0.197
346	unkelbach2011_3	unkelbach2011_3	yes	unkelbach2011	2011	Fluency and positivity as possible causes of the truth effect	Consciousness and Cognition	Germany	no	SY + YAB	16	repetition* (new vs. repeated), condition (positive true vs. positive false vs. control), statements* (positive vs. negative vs. neutral)	within	unfamiliar_statements	0.5	uncued	uncued	unclear	unclear	none	distractor_20min+	verbatim	visual	3.5_sec	participant_paced	participant_paced	presence	binary		0.73		0.55
347	unkelbach2017_1	unkelbach2017_1	yes	unkelbach2017	2017	A referential theory of the repetition-induced truth effect	Cognition	Germany	yes	SY	99	condition (warning vs. Standard), repetition (new vs. Repeated)	within	trivia statements	0.5	uncued	uncued		unclear	read	no	verbatim	visual	2.5_sec	participant_paced	participant_paced	presence	binary						d = 1.06	95%CI [0.72, 1.39]
348	unkelbach2017_2	unkelbach2017_2	yes	unkelbach2017	2017	A referential theory of the repetition-induced truth effect	Cognition	Germany	yes	SY	55	condition (low set size vs. High set size), repetition (new vs. Repeated)	within	trivia statements	0.5	uncued	uncued	unclear	unclear	read	no	verbatim	visual	2.5_sec	participant_paced	participant_paced	presence	binary						d = 1.54	95%CI [1.00, 2.08]
349	unkelbach2017_3_v	unkelbach2017_3	no	unkelbach2017	2017	A referential theory of the repetition-induced truth effect	Cognition	Germany	yes	SY + YAB	89	repetition* (repeated vs. new vs. contradictory), initial task (shallow vs. standard vs. self-reference)	within	trivia statements	0.5	uncued	uncued	unclear	unclear		no	verbatim	visual	participant_paced	participant_paced	participant_paced	presence	binary		0.74	0.17	0.49	0.18	d = 1.47	95%CI [1.06, 1.87]		open data could not be accessed… .sas file which can be opened with a proprietary software
350	unkelbach2017_4	unkelbach2017_4	no	unkelbach2017	2017	A referential theory of the repetition-induced truth effect	Cognition	Germany	yes	SY + YAB	42	repetition* (repeated gist vs. new)	within	trivia statements	0.5	uncued	uncued	unclear	unclear		no	gist	visual	participant_paced	participant_paced	participant_paced	online	binary		0.73	0.17	0.6	0.18	d = 1.06	95%CI [0.54, 1.57]
351	unkelbach2017_5_old	unkelbach2017_5	yes	unkelbach2017	2017	A referential theory of the repetition-induced truth effect	Cognition	Germany	yes	SY	65	condition (meaningful vs. Meaningless), statement type* (old vs. New vs. Old-contradicting)	within	made-up general statements		uncued	uncued	unclear	unclear	none	no	verbatim	visual	participant_paced	participant_paced	participant_paced	presence	binary						d = 1.65	95%CI [1.14, 2.16]		supplementary data in SAS file, cannot be opened
352	unkelbach2018_1	unkelbach2018_1	no	unkelbach2018	2018	Experiential fluency and declarative advice jointly inform judgments of truth	Journal of Experimental Social Psychology	Germany	no	SY	27	repetition* (repeated vs. New), advice (true vs. False), advice validity (50% vs. 60% vs. 70%)	within	trivia statements	0.5			cues	some	read	6-12_min	verbatim	visual	3.5_sec	participant_paced	participant_paced	presence	binary		0.655	0.248	0.487	0.26
353	unkelbach2018_2	unkelbach2018_2	no	unkelbach2018	2018	Experiential fluency and declarative advice jointly inform judgments of truth	Journal of Experimental Social Psychology	Germany	no	SY	41	repetition* (repeated vs. New), advice (true vs. False), advice validity (50% vs. 60% vs. 70%)	within	trivia statements	0.5			cues	some	read	6-12_min	verbatim	visual	3.5_sec	participant_paced	participant_paced	presence	slider_100		5.85	16.09	0.2	14.26
354	unkelbach2018_3	unkelbach2018_3	no	unkelbach2018	2018	Experiential fluency and declarative advice jointly inform judgments of truth	Journal of Experimental Social Psychology	Germany	no	SY	42	repetition* (repeated vs. New), advice (true vs. False), advice validity (70% vs. 80% vs. 90%)	within	trivia statements	0.5			cues	some	read	6-12_min	verbatim	visual	3.5_sec	participant_paced	participant_paced	presence	slider_100		7.69	21.3	1.1	20.62
355	unkelbach2021_1	unkelbach2021_1	no	unkelbach2021	2021	Mere Repetition Increases Belief in Factually True COVID-19-Related Information	Journal of Applied Research in Memory and Cognition	Germany	no	SY	198	repetition* (new vs. Repeated), popularity* (well known vs. Less known)	within	COVID-19 statements	1	uncued	uncued	unclear	unclear	read	no	verbatim	visual	2_sec	participant_paced	participant_paced	online	likert_7	true	6.03	0.93	5.85	0.96
356	unkelbach2021_2	unkelbach2021_2	no	unkelbach2021	2021	Mere Repetition Increases Belief in Factually True COVID-19-Related Information	Journal of Applied Research in Memory and Cognition	Germany	no	SY	200	repetition* (new vs. Repeated), popularity* (well known vs. Less known)	within	COVID-19 statements	1	uncued	uncued	unclear	unclear	read	no	verbatim	visual	2_sec	participant_paced	participant_paced	online	likert_7	true	5.99	0.85	5.75	0.98
357	vellani2023_1f	vellani2023_1	yes	vellani2023	2023	The illusory truth effect leads to the spread of misinformation	Cognition	United Kingdom	yes	SY	77	repetition* (new vs. repeated), first block (accuracy vs. sharing)	within	health statements	0.5	uncued	uncued	unclear	unclear	rate_sharing	no	verbatim	visual	6_sec	participant_paced	participant_paced	online	slider_100	false	45.17	14.48	41.45	11.7			0.55	means and SD retrieved from raw data
358	vellani2023_1t	vellani2023_1	yes	vellani2023	2023	The illusory truth effect leads to the spread of misinformation	Cognition	United Kingdom	yes	SY	77	repetition* (new vs. repeated), first block (accuracy vs. sharing)	within	health statements	0.5	uncued	uncued	unclear	unclear	rate_sharing	no	verbatim	visual	6_sec	participant_paced	participant_paced	online	slider_100	true	78.33	8.81	73.69	8.63			0.55	means and SD retrieved from raw data
359	vellani2023_2f	vellani2023_2	yes	vellani2023	2023	The illusory truth effect leads to the spread of misinformation	Cognition	United Kingdom	yes	SY	57	repetition* (new vs. repeated), first block (accuracy vs. sharing)	within	trivia statements	0.5	uncued	uncued	unclear	unclear	rate_sharing	no	verbatim	visual	6_sec	participant_paced	participant_paced	online	likert_6	false	3.44	0.73	3.09	0.5			0.32	means and SD retrieved from raw data
360	vellani2023_2t	vellani2023_2	yes	vellani2023	2023	The illusory truth effect leads to the spread of misinformation	Cognition	United Kingdom	yes	SY	57	repetition* (new vs. repeated), first block (accuracy vs. sharing)	within	trivia statements	0.5	uncued	uncued	unclear	unclear	rate_sharing	no	verbatim	visual	6_sec	participant_paced	participant_paced	online	likert_6	true	4.69	0.61	4.41	0.46			0.32	means and SD retrieved from raw data
361	vogel2020_1_f	vogel2020_1	yes	vogel2020	2020	Truth Is in the Mind, but Beauty Is in the Eye: Fluency Effects Are Moderated by a Match Between Fluency Source and Judgment Dimension	Journal of Experimental Psychology: General	Germany	yes	SY + YAB	132	repetition* (repeated vs. new), visual contrast* (high vs. low), judgement (truth vs. aesthetic)	within	trivia statements	0.5	uncued	uncued	unclear	unclear	rate_interest	no	gist	visual	participant_paced	participant_paced	participant_paced	online	likert_6	false	4.53	0.83	4.05	0.91			0.47
362	vogel2020_1_t	vogel2020_1	yes	vogel2020	2020	Truth Is in the Mind, but Beauty Is in the Eye: Fluency Effects Are Moderated by a Match Between Fluency Source and Judgment Dimension	Journal of Experimental Psychology: General	Germany	yes	SY + YAB	132	repetition* (repeated vs. new), visual contrast* (high vs. low), judgement (truth vs. aesthetic)	within	trivia statements	0.5	uncued	uncued	unclear	unclear	rate_interest	no	gist	visual	participant_paced	participant_paced	participant_paced	online	likert_6	true	4.51	0.87	4.13	0.84			0.57	sample size + values extracted from raw data
363	vogel2020_2_f	vogel2020_2	yes	vogel2020	2020	Truth Is in the Mind, but Beauty Is in the Eye: Fluency Effects Are Moderated by a Match Between Fluency Source and Judgment Dimension	Journal of Experimental Psychology: General	Germany	yes	SY + YAB	102	repetition* (repeated vs. new), visual contrast* (high vs. low), judgement (truth vs. aesthetic)	within	trivia statements	0.5	uncued	uncued	unclear	unclear	rate_interest	no	gist	visual	participant_paced	5_sec	5_sec	online	likert_6	false	4.68	0.83	3.75	0.72			0.37
364	vogel2020_2_t	vogel2020_2	yes	vogel2020	2020	Truth Is in the Mind, but Beauty Is in the Eye: Fluency Effects Are Moderated by a Match Between Fluency Source and Judgment Dimension	Journal of Experimental Psychology: General	Germany	yes	SY + YAB	102	repetition* (repeated vs. new), visual contrast* (high vs. low), judgement (truth vs. aesthetic)	within	trivia statements	0.5	uncued	uncued	unclear	unclear	rate_interest	no	gist	visual	participant_paced	5_sec	5_sec	online	likert_6	true	4.54	0.91	3.84	0.67			0.25
365	vogel2020_pilot_f	vogel2020_pilot	yes	vogel2020	2020	Truth Is in the Mind, but Beauty Is in the Eye: Fluency Effects Are Moderated by a Match Between Fluency Source and Judgment Dimension	Journal of Experimental Psychology: General	Germany	yes	SY + YAB	104	repetition* (repeated vs. new), visual contrast* (high vs. low), judgement (truth vs. aesthetic)	within	trivia statements	0.5	uncued	uncued	unclear	unclear	rate_interest	no	gist	visual	participant_paced	participant_paced	participant_paced	online	likert_6	false	4.4	0.98	3.37	0.55			-0.13
366	vogel2020_pilot_t	vogel2020_pilot	yes	vogel2020	2020	Truth Is in the Mind, but Beauty Is in the Eye: Fluency Effects Are Moderated by a Match Between Fluency Source and Judgment Dimension	Journal of Experimental Psychology: General	Germany	yes	SY + YAB	104	repetition* (repeated vs. new), visual contrast* (high vs. low), judgement (truth vs. aesthetic)	within	trivia statements	0.5	uncued	uncued	unclear	unclear	rate_interest	no	gist	visual	participant_paced	participant_paced	participant_paced	online	likert_6	true	4.49	0.88	3.46	0.56			-0.08

## Sheet: VAR
variable	description
ES_number	Unique ID for each effect size, sorted by alphabetical order of label
label	Unique name for each condition (e.g., "brashier2020_1_truth" for Brashier et al., 2020, study 1, exposure warning condition : truth). It's not necessary for us to have the same label, the only objective is to be sure that one line stands for one condition (if applicable).
study_cluster	Unique name for each study (e.g., "brashier2020_1" for every conditions in study 1 of Brashier et al., 2020)
study_exclusion	Was at least one of the conditions in the study excluded from meta-analysis?
article_cluster	Unique name for each article (e.g., every studies/conditions in Brashier et al., 2020 would be named "brashier2020")
year	Year of publication
title	Title of the article
journal	Name of the publishing journal
country	Country in which the study was conducted
open_data	Is the data open access?
coder	Who coded the entry?
sample_size	The sample size of the described data. If there are manipulated conditions, the sample size must be the number of exact respondents. If it's not detailed in the article, write down the total sample size in the first study and "ND" for the rest.
design	The study design with between and within variables, specify within design with a "*" (e.g., repetition* (new vs. repeated), veracity* (true vs. false), age (children vs. adults)
repetition_manipulation	Was the repetition manipulated within-participants (i.e., each participant saw both new and repeated statements in test phase) or between-participants (i.e., a group saw new statements and another saw repeated statements)?
stimuli_type	Type of used material
real_ratio_expo	Proportion of real news in the materials during exposure phase
real_ratio_test	Proportion of real news in the materials during test phase
cues	What type of cues indicating veracity of presented statements were used during exposure phase?
truth_warning_expo	Were participants warned in the instruction of the exposure phase that materials contained true and false statements?
truth_warning_expo	Were participants warned in the instruction of the test phase that materials contained true and false statements?
exposure_task	What type of task participants had to perform during exposure phase?
delay	Delay between exposure phase and test phase
repetition	Was the repetition verbatim or gist?
presentation_mode	Whether information was presented visually or orally, if the presentation mode differs between exposure and test phase, leave blank
presentation_time_exposure	How much time participants had to read/evaluate information during the exposure phase
presentation_time_test	How much time participants had to evaluate information during the test phase. When not specified, we assumed that the presentation time was similar compared to the exposure phase except if the modality of presentation changed between the exposure and test phases.
presentation_time_test2	How much time participants had to evaluate information during the test phase. When not specified, we assumed that the presentation time was participant-paced.
place	Place where the experiment was conducted
response_mode	The scale used to assess response in test phase (e.g., "likert(4))
veracity	Veracity of the evaluated statements
mean_rep	Mean truth value of repeated statements
sd_rep	Standard deviation of the mean truth value of repeated statements. If unspecified, report the 95%CI, the SE or the intervals. Leave blank only if nothing is reported.
mean_new	Mean truth value of new statements
sd_new	Standard deviation of the mean truth value of new statements. If unspecified, report the 95%CI, the SE or the intervals. Leave blank only if nothing is reported.
reported_es	Reported effect size (e.g., d=0.54 ; np²=0.04)
reported_se	Reported standard error of the effect size (not the mean !)
