# Supplementary material for: Systematic review and meta-analysis of the evidence for an illusory truth effect and its determinants
Source: Nat Commun. 2026 Feb 27;17:3270. doi: 10.1038/s41467-026-70041-x (PMC13066098; doi:10.1038/s41467-026-70041-x)
Supplement: Supplementary file 4 — Supplementary Data 2 [file 41467_2026_70041_MOESM4_ESM.xlsx]

## Sheet: ROB2
Individually-randomized parallel-group trial RoB 2.0	study_cluster	1.1. Was the allocation sequence random?	1.2. Was the allocation sequence concealed until participants were enrolled and assigned to interventions?	1.3. Did baseline differences between intervention groups suggest a problem with the randomization process?	Domain 1 Randomization process overall	2.1. Were participants aware of their assigned intervention during the trial?	2.2. Were carers and people delivering the interventions aware of participants' assigned intervention during the trial?	2.3. If Y/PY/NI to 2.1. or 2.2.: Were there deviations from the intended intervention that arose because of the trial context?	2.4. If Y/PY to 2.3.: Were these deviations likely to have affected the outcome?	2.5. If Y/PY to 2.4.: Were these deviations from intended intervention balanced between groups?	2.6. Was an appropriate analysis used to estimate the effect of assignment to intervention?	2.7. If N/PN/NI to 2.6.: Was there potential for a substantial impact (on the result) of the failure to analyse participants in the group to which they were randomised?	Domain 2 deviations from the intended interventions (effect of assignment to intervention) overall	3.1. Were data for this outcome available for all, or nearly all, participants randomized?	3.2. If N/PN/NI to 3.1.: Is there evidence that the result was not biased by missing outcome data?	3.3. If N/PN/NI to 3.2.: Could missingness in the outcome depend on its true value?	3.4. If Y/PY/NI to 3.3.: Is it likely that missingness in the outcome depended on its true value?	Domain 3 missing outcome data overall	4.1. Was the method of measuring the outcome inappropriate?	4.2. Could measurement or ascertainment of the outcome have differed between intervention groups?	4.3. If N/PN/NI to 4.1. and 4.2. : Were outcome assessors aware of the intervention received by study participants?	4.4. If Y/PY/NI to 4.3.: Could assessment of the outcome have been influenced by knowledge of intervention received?	4.5. If Y/PY/NI to 4.4.: Is it likely that assessment of the outcome was influenced by knowledge of intervention received?	Domain 4 measurement of the outcome overall	5.1. Were the data that produced this result analysed in accordance with a pre-specified analysis plan that was finalized before unblinded outcome data were available for analysis?	5.2. Is the numerical result being assessed likely to have been selected, on the basis of the results, from multiple eligible outcome measurements (e.g., scales, definitions, time points) within the outcome domain?	5.3. Is the numerical result being assessed likely to have been selected, on the basis of the results, from multiple eligible analyses of the data?	Domain 5 selection of the reported results overall	Overall risk of bias
1	arkes1989_1	PY	PY	N	Low	PN	PY	NI	NA	NA	Y	NA	Some concerns	PY	NA	NA	NA	Low	N	N	NI	PN	NA	Low	NI	NI	NI	Some concerns	Some concerns
2	arkes1989_2	PY	PY	N	Low	PN	PY	NI	NA	NA	Y	NA	Some concerns	PY	NA	NA	NA	Low	N	N	NI	PN	NA	Low	NI	NI	NI	Some concerns	Some concerns
3	arkes1991_1	Y	PY	N	Low	PN	PY	NI	NA	NA	Y	NA	Some concerns	PY	NA	NA	NA	Low	N	N	NI	PN	NA	Low	NI	NI	NI	Some concerns	Some concerns
4	arkes1991_3	Y	PY	N	Low	PN	PY	NI	NA	NA	Y	NA	Some concerns	PY	NA	NA	NA	Low	N	N	NI	PN	NA	Low	NI	NI	NI	Some concerns	Some concerns
5	bacon1979_1	NI	PY	N	Low	Y	PY	NI	NA	NA	Y	NA	Some concerns	PY	NA	NA	NA	Low	N	N	NI	PN	NA	Low	NI	NI	NI	Some concerns	Some concerns
6	bacon1979_2	NI	PY	N	Low	Y	PY	NI	NA	NA	Y	NA	Some concerns	PY	NA	NA	NA	Low	N	N	NI	PN	NA	Low	NI	NI	NI	Some concerns	Some concerns
7	bechkoff2008_1	N	PY	N	Some concerns	PN	PY	NI	NA	NA	Y	NA	Some concerns	PY	NA	NA	NA	Low	N	N	NI	PN	NA	Low	NI	NI	NI	Some concerns	Some concerns
8	begg1985_1	Y	PY	N	Low	PN	PY	NI	NA	NA	Y	NA	Some concerns	PY	NA	NA	NA	Low	N	N	NI	PN	NA	Low	NI	NI	NI	Some concerns	Some concerns
9	begg1985_3	Y	PY	N	Low	PN	PY	NI	NA	NA	Y	NA	Some concerns	PY	NA	NA	NA	Low	N	N	NI	PN	NA	Low	NI	NI	NI	Some concerns	Some concerns
10	begg1985_4	Y	PY	N	Low	PN	PY	NI	NA	NA	Y	NA	Some concerns	PY	NA	NA	NA	Low	N	N	NI	PN	NA	Low	NI	NI	NI	Some concerns	Some concerns
11	begg1991_1	Y	PY	N	Low	PN	PY	NI	NA	NA	Y	NA	Some concerns	PY	NA	NA	NA	Low	N	N	NI	PN	NA	Low	NI	NI	NI	Some concerns	Some concerns
12	begg1991_2	Y	PY	N	Low	PN	PY	NI	NA	NA	Y	NA	Some concerns	PY	NA	NA	NA	Low	N	N	NI	PN	NA	Low	NI	NI	NI	Some concerns	Some concerns
13	begg1991_3	Y	PY	N	Low	PN	PY	NI	NA	NA	Y	NA	Some concerns	PY	NA	NA	NA	Low	N	N	NI	PN	NA	Low	NI	NI	NI	Some concerns	Some concerns
14	begg1992_1	Y	PY	N	Low	PN	PY	NI	NA	NA	Y	NA	Some concerns	PY	NA	NA	NA	Low	N	N	NI	PN	NA	Low	NI	NI	NI	Some concerns	Some concerns
15	begg1992_2	Y	PY	N	Low	PN	PY	NI	NA	NA	Y	NA	Some concerns	PY	NA	NA	NA	Low	N	N	NI	PN	NA	Low	NI	NI	NI	Some concerns	Some concerns
16	begg1992_3	Y	PY	N	Low	PN	PY	NI	NA	NA	Y	NA	Some concerns	PY	NA	NA	NA	Low	N	N	NI	PN	NA	Low	NI	NI	NI	Some concerns	Some concerns
17	begg1992_4	Y	PY	N	Low	PN	PY	NI	NA	NA	Y	NA	Some concerns	PY	NA	NA	NA	Low	N	N	NI	PN	NA	Low	NI	NI	NI	Some concerns	Some concerns
18	bena_1	Y	PY	N	Low	PN	PN	NA	NA	NA	Y	NA	Low	PY	NA	NA	NA	Low	N	N	PN	NA	NA	Low	Y	N	N	Low	Low
19	bena_2_2	Y	PY	N	Low	PN	PN	NA	NA	NA	Y	NA	Low	PY	NA	NA	NA	Low	N	N	PN	NA	NA	Low	Y	N	N	Low	Low
20	bena2023_1	Y	Y	N	Low	PN	PN	NA	NA	NA	Y	NA	Low	N	N	N	NA	Low	N	N	PN	NA	NA	Low	Y	N	N	Low	Low
21	bena2023_2	Y	Y	N	Low	PN	PN	NA	NA	NA	Y	NA	Low	N	N	N	NA	Low	N	N	PN	NA	NA	Low	Y	N	N	Low	Low
22	boehm1994_1	Y	PY	N	Low	PN	PY	NI	NA	NA	Y	NA	Some concerns	PY	NA	NA	NA	Low	N	N	PY	PN	NA	Low	NI	NI	NI	Some concerns	Some concerns
23	boehm1994_3	Y	PY	N	Low	PN	PY	NI	NA	NA	Y	NA	Some concerns	PY	NA	NA	NA	Low	N	N	NI	PN	NA	Low	NI	NI	NI	Some concerns	Some concerns
24	brashier2017_1	Y	PY	N	Low	PN	PN	NA	NA	NA	Y	NA	Low	Y	NA	NA	NA	Low	N	N	PN	NA	NA	Low	NI	NI	NI	Some concerns	Some concerns
25	brashier2017_2	Y	PY	N	Low	PN	PN	NA	NA	NA	Y	NA	Low	Y	NA	NA	NA	Low	N	N	PN	NA	NA	Low	NI	NI	NI	Some concerns	Some concerns
26	brashier2020_1	PY	PY	N	Low	PN	PN	NA	NA	NA	Y	NA	Low	Y	NA	NA	NA	Low	N	N	PN	NA	NA	Low	NI	NI	NI	Some concerns	Some concerns
27	brashier2020_2	PY	PY	N	Low	PN	PN	NA	NA	NA	Y	NA	Low	Y	NA	NA	NA	Low	N	N	PN	NA	NA	Low	NI	NI	NI	Some concerns	Some concerns
28	brashier2020_3	PY	PY	N	Low	PN	PN	NA	NA	NA	Y	NA	Low	Y	NA	NA	NA	Low	N	N	PN	NA	NA	Low	NI	NI	NI	Some concerns	Some concerns
29	brashier2020_4	PY	PY	N	Low	PN	PN	NA	NA	NA	Y	NA	Low	Y	NA	NA	NA	Low	N	N	PN	NA	NA	Low	NI	NI	NI	Some concerns	Some concerns
30	brashier2022_1	Y	PY	N	Low	PN	PN	NA	NA	NA	Y	NA	Low	Y	NA	NA	NA	Low	N	N	PN	NA	NA	Low	Y	N	N	Low	Low
31	brashier2022_2	Y	PY	N	Low	PN	PN	NA	NA	NA	Y	NA	Low	Y	NA	NA	NA	Low	N	N	PN	NA	NA	Low	Y	N	N	Low	Low
32	brown1996_1	Y	PY	N	Low	PN	PY	PN	NA	NA	Y	NA	Low	PY	NA	NA	NA	Low	N	N	PN	NA	NA	Low	NI	NI	NI	Some concerns	Some concerns
33	brown1996_2	Y	PY	N	Low	PN	PY	PN	NA	NA	Y	NA	Low	PY	NA	NA	NA	Low	N	N	PN	NA	NA	Low	NI	NI	NI	Some concerns	Some concerns
34	calio2019_1	Y	PY	N	Low	PN	PN	NA	NA	NA	Y	NA	Low	N	N	N	NA	Low	N	N	PN	NA	NA	Low	NI	NI	NI	Some concerns	Some concerns
35	calio2020	Y	PY	N	Low	PN	PY	PN	NA	NA	Y	NA	Some concerns	Y	NA	NA	NA	Low	N	N	NI	PN	NA	Low	NI	NI	NI	Some concerns	Some concerns
36	calvillo2020_1	PY	PY	N	Low	PN	PN	Y	PN	NA	Y	NA	Some concerns	Y	NA	NA	NA	Low	N	N	PN	NA	NA	Low	PY	N	PN	Low	Low
37	calvillo2020_2	PY	PY	N	Low	PN	PN	NI	NA	NA	Y	NA	Some concerns	Y	NA	NA	NA	Low	N	N	PN	NA	NA	Low	PY	N	PN	Low	Low
38	calvillo2022_1	Y	PY	N	Low	PN	PN	N	NA	NA	Y	NA	Low	Y	NA	NA	NA	Low	N	N	PN	NA	NA	Low	Y	N	N	Low	Low
39	calvillo2022_2	Y	PY	N	Low	PN	PN	N	NA	NA	Y	NA	Low	Y	NA	NA	NA	Low	N	N	PN	NA	NA	Low	Y	N	N	Low	Low
40	chang2019_2	NI	PY	N	Low	PN	PY	NI	NA	NA	Y	NA	Some concerns	PY	NA	NA	NA	Low	N	N	NI	PN	NA	Low	PY	N	N	Low	Low
41	corneille2020_3	Y	PY	N	Low	PN	PN	NA	NA	NA	Y	NA	Low	Y	NA	NA	NA	Low	N	N	PN	NA	NA	Low	Y	N	N	Low	Low
42	dechene2009_1	Y	PY	N	Low	PN	PY	N	NA	NA	Y	NA	Low	PY	NA	NA	NA	Low	N	N	NI	PN	NA	Low	NI	N	N	Some concerns	Some concerns
43	dekeersmaecker2020_1	Y	PY	N	Low	PN	PY	NI	NA	NA	Y	NA	Some concerns	Y	NA	NA	NA	Low	N	N	NI	PN	NA	Low	NI	N	N	Some concerns	Some concerns
44	dekeersmaecker2020_2	Y	PY	N	Low	PN	PN	NA	NA	NA	Y	NA	Low	Y	NA	NA	NA	Low	N	N	PN	NA	NA	Low	NI	N	N	Some concerns	Some concerns
45	dekeersmaecker2020_3	Y	PY	N	Low	PN	PN	NA	NA	NA	Y	NA	Low	Y	NA	NA	NA	Low	N	N	PN	NA	NA	Low	NI	N	N	Some concerns	Some concerns
46	dekeersmaecker2020_4	Y	PY	N	Low	PN	PN	NA	NA	NA	Y	NA	Low	Y	NA	NA	NA	Low	N	N	PN	NA	NA	Low	NI	N	N	Some concerns	Some concerns
47	dekeersmaecker2020_5	Y	PY	N	Low	PN	PN	NA	NA	NA	Y	NA	Low	Y	NA	NA	NA	Low	N	N	PN	NA	NA	Low	NI	N	N	Some concerns	Some concerns
48	dekeersmaecker2020_6	Y	PY	N	Low	PN	PN	NA	NA	NA	Y	NA	Low	Y	NA	NA	NA	Low	N	N	PN	NA	NA	Low	NI	N	N	Some concerns	Some concerns
49	dekeersmaecker2024_1a	Y	PY	N	Low	PN	PN	NA	NA	NA	Y	NA	Low	N	N	PN	NA	Low	N	N	PN	NA	NA	Low	NI	N	N	Some concerns	Some concerns
50	dekeersmaecker2024_1b	Y	PY	N	Low	PN	PN	NA	NA	NA	Y	NA	Low	N	N	PN	NA	Low	N	N	PN	NA	NA	Low	NI	N	N	Some concerns	Some concerns
51	dekeersmaecker2024_2	Y	PY	N	Low	PN	PN	NA	NA	NA	Y	NA	Low	N	N	PN	NA	Low	N	N	PN	NA	NA	Low	NI	N	N	Some concerns	Some concerns
52	dekeersmaecker2024_3a	Y	PY	N	Low	PN	PN	NA	NA	NA	Y	NA	Low	N	N	PN	NA	Low	N	N	PN	NA	NA	Low	NI	N	N	Some concerns	Some concerns
53	dekeersmaecker2024_3b	Y	PY	N	Low	PN	PN	NA	NA	NA	Y	NA	Low	N	N	PN	NA	Low	N	N	PN	NA	NA	Low	NI	N	N	Some concerns	Some concerns
54	doland1999_1	Y	PY	N	Low	N	PY	NI	NA	NA	Y	NA	Some concerns	PY	NA	NA	NA	Low	N	N	NI	PN	NA	Low	NI	N	N	Some concerns	Some concerns
55	effron2020_4	Y	PY	N	Low	PN	PN	NA	NA	NA	Y	NA	Low	N	N	PN	NA	Low	N	N	PN	NA	NA	Low	NI	N	N	Some concerns	Some concerns
56	fazio2015_1	NI	PY	N	Low	Y	Y	NI	NA	NA	Y	NA	Some concerns	PY	NA	NA	NA	Low	N	N	NI	PN	NA	Low	NI	NI	NI	Some concerns	Some concerns
57	fazio2015_2	NI	PY	N	Low	Y	Y	NI	NA	NA	Y	NA	Some concerns	PY	NA	NA	NA	Low	N	N	NI	PN	NA	Low	NI	NI	NI	Some concerns	Some concerns
58	fazio2019_2	Y	PY	N	Low	PN	PN	NA	NA	NA	Y	NA	Low	Y	NA	NA	NA	Low	N	N	PN	NA	NA	Low	Y	N	N	Low	Low
59	fazio2020a_1	Y	PY	N	Low	PN	PY	N	NA	NA	Y	NA	Low	Y	NA	NA	NA	Low	N	N	NI	PN	NA	Low	Y	N	N	Low	Low
60	fazio2020b	Y	PY	N	Low	Y	Y	NI	NA	NA	Y	NA	Some concerns	Y	NA	NA	NA	Low	N	N	PY	PN	NA	Low	NI	N	N	Some concerns	Some concerns
61	fazio2020c_1	Y	PY	N	Low	Y	Y	NI	NA	NA	Y	NA	Some concerns	PY	NA	NA	NA	Low	N	N	PY	PN	NA	Low	NI	NI	NI	Some concerns	Some concerns
62	fazio2020c_2	Y	PY	N	Low	Y	Y	NI	NA	NA	Y	NA	Some concerns	PY	NA	NA	NA	Low	N	N	PY	PN	NA	Low	NI	NI	NI	Some concerns	Some concerns
63	fazio2020c_3	Y	PY	N	Low	Y	Y	NI	NA	NA	Y	NA	Some concerns	PY	NA	NA	NA	Low	N	N	PY	PN	NA	Low	NI	NI	NI	Some concerns	Some concerns
64	frances2018_3	NI	PY	N	Low	PY	PY	NI	NA	NA	Y	NA	Some concerns	PY	NA	NA	NA	Low	N	N	NI	PN	NA	Low	NI	N	N	Some concerns	Some concerns
65	garciamarques2015	Y	PY	N	Low	PN	PY	NI	NA	NA	Y	NA	Some concerns	PY	NA	NA	NA	Low	N	N	NI	PN	NA	Low	NI	N	N	Some concerns	Some concerns
66	garciamarques2016a_1	NI	PY	N	Low	PN	PY	NI	NA	NA	Y	NA	Some concerns	PY	NA	NA	NA	Low	N	N	NI	PN	NA	Low	NI	N	N	Some concerns	Some concerns
67	garciamarques2016b_1	Y	PY	N	Low	PN	PY	NI	NA	NA	Y	NA	Some concerns	PY	NA	NA	NA	Low	N	N	NI	PN	NA	Low	NI	N	N	Some concerns	Some concerns
68	garciamarques2019_1	Y	PY	N	Low	PN	PY	NI	NA	NA	Y	NA	Some concerns	PY	NA	NA	NA	Low	N	N	NI	PN	NA	Low	NI	N	N	Some concerns	Some concerns
69	garciamarques2019_2	Y	PY	N	Low	PN	PN	NA	NA	NA	Y	NA	Low	PY	NA	NA	NA	Low	N	N	NI	PN	NA	Low	NI	N	N	Some concerns	Some concerns
70	garridovasquez2021	NI	PY	N	Low	PN	PY	NI	NA	NA	Y	NA	Some concerns	PY	NA	NA	NA	Low	N	N	NI	PN	NA	Low	NI	N	N	Some concerns	Some concerns
71	gigenrenzer1984_1	Y	PY	N	Low	PN	PY	NI	NA	NA	Y	NA	Some concerns	PY	NA	NA	NA	Low	N	N	NI	PN	NA	Low	NI	N	N	Some concerns	Some concerns
72	gigenrenzer1984_2	Y	PY	N	Low	PN	PY	NI	NA	NA	Y	NA	Some concerns	PY	NA	NA	NA	Low	N	N	NI	PN	NA	Low	NI	N	N	Some concerns	Some concerns
73	hasher1977	Y	PY	N	Low	PN	PY	NI	NA	NA	Y	NA	Some concerns	PY	NA	NA	NA	Low	N	N	NI	PN	NA	Low	NI	N	N	Some concerns	Some concerns
74	hassan2021_1	Y	PY	N	Low	PN	PN	NA	NA	NA	Y	NA	Low	PY	NA	NA	NA	Low	N	N	PN	NA	NA	Low	NI	N	N	Some concerns	Some concerns
75	hassan2021_2	Y	PY	N	Low	PN	PN	NA	NA	NA	Y	NA	Low	N	N	PN	NA	Low	N	N	PN	NA	NA	Low	NI	N	N	Some concerns	Some concerns
76	hatzidaki2024_1	Y	PY	N	Low	PN	PY	NI	NA	NA	Y	NA	Some concerns	Y	NA	NA	NA	Low	N	N	PY	PN	NA	Low	NI	N	N	Some concerns	Some concerns
77	hatzidaki2024_2	Y	PY	N	Low	PN	PY	NI	NA	NA	Y	NA	Some concerns	Y	NA	NA	NA	Low	N	N	PY	PN	NA	Low	NI	N	N	Some concerns	Some concerns
78	hawkins2001	NI	PY	N	Low	Y	Y	NI	NA	NA	Y	NA	Some concerns	PY	NA	NA	NA	Low	N	N	PY	PN	NA	Low	NI	N	N	Some concerns	Some concerns
79	henderson2021	Y	PY	N	Low	PN	PN	NA	NA	NA	Y	NA	Low	Y	NA	NA	NA	Low	N	N	PN	NA	NA	Low	Y	N	N	Low	Low
80	jalbert2020_1	Y	PY	N	Low	Y	Y	NI	NA	NA	Y	NA	Some concerns	Y	NA	NA	NA	Low	N	N	PY	PN	NA	Low	NI	N	N	Some concerns	Some concerns
81	jalbert2020_2	Y	PY	N	Low	NI	NI	NI	NA	NA	Y	NA	Some concerns	Y	NA	NA	NA	Low	N	N	NI	PN	NA	Low	NI	N	N	Some concerns	Some concerns
82	jalbert2020_3	Y	PY	N	Low	NI	NI	NI	NA	NA	Y	NA	Some concerns	Y	NA	NA	NA	Low	N	N	NI	PN	NA	Low	NI	N	N	Some concerns	Some concerns
83	jiang2024_1	Y	PY	N	Low	PN	PN	NA	NA	NA	Y	NA	Low	N	N	PN	NA	Low	N	N	PN	NA	NA	Low	Y	N	N	Low	Low
84	jiang2024_2	Y	PY	N	Low	PN	PN	NA	NA	NA	Y	NA	Low	N	N	PN	NA	Low	N	N	PN	NA	NA	Low	Y	N	N	Low	Low
85	kim2002	NI	PY	N	Low	PN	PN	NA	NA	NA	Y	NA	Low	PY	NA	NA	NA	Low	N	N	PN	NA	NA	Low	NI	N	N	Some concerns	Some concerns
86	kurt2022_2	NI	PY	N	Low	PN	PY	NI	NA	NA	Y	NA	Some concerns	Y	NA	NA	NA	Low	N	N	PY	PN	NA	Low	NI	N	N	Some concerns	Some concerns
87	ladowsky-brooks2010	Y	PY	N	Low	PN	NI	NI	NA	NA	Y	NA	Some concerns	PY	NA	NA	NA	Low	N	N	NI	PN	NA	Low	NI	N	N	Some concerns	Some concerns
88	lemaire2025	Y	Y	N	Low	N	N	N	NA	NA	Y	NA	Low	N	N	PN	NA	Low	N	N	N	NA	NA	Low	NI	N	N	Some concerns	Some concerns
89	lin2022_1	NI	PY	N	Low	PN	PN	NA	NA	NA	Y	NA	Low	N	N	PN	NA	Low	N	N	PN	NA	NA	Low	NI	N	N	Some concerns	Some concerns
90	lin2022_2	NI	PY	N	Low	PN	PN	NA	NA	NA	Y	NA	Low	N	N	PN	NA	Low	N	N	PN	NA	NA	Low	NI	N	N	Some concerns	Some concerns
91	lin2024_1	Y	PY	N	Low	PN	PN	NA	NA	NA	Y	NA	Low	N	NA	NA	NA	Low	N	N	PN	NA	NA	Low	Y	N	N	Low	Low
92	lin2024_2	Y	PY	N	Low	PN	PN	NA	NA	NA	Y	NA	Low	N	NA	NA	NA	Low	N	N	PN	NA	NA	Low	Y	N	N	Low	Low
93	lin2024_3	Y	PY	N	Low	PN	PN	NA	NA	NA	Y	NA	Low	N	NA	NA	NA	Low	N	N	PN	NA	NA	Low	Y	N	N	Low	Low
94	lindsey1994_1	Y	PY	N	Low	Y	Y	NI	NA	NA	Y	NA	Some concerns	PY	NA	NA	NA	Low	N	N	PY	PN	NA	Low	NI	N	N	Some concerns	Some concerns
95	lindsey1994_2	Y	PY	N	Low	Y	Y	NI	NA	NA	Y	NA	Some concerns	PY	NA	NA	NA	Low	N	N	PY	PN	NA	Low	NI	N	N	Some concerns	Some concerns
96	lorenzoni2024	PN	PY	N	Some concerns	PN	PY	NI	NA	NA	Y	NA	Some concerns	Y	NA	NA	NA	Low	N	N	PY	PN	NA	Low	NI	N	N	Some concerns	Some concerns
97	ly2023_4	Y	PY	N	Low	PN	PN	NA	NA	NA	Y	NA	Low	N	N	PN	NA	Low	N	N	PN	NA	NA	Low	Y	N	N	Low	Low
98	ly2023_5	Y	PY	N	Low	PN	PN	NA	NA	NA	Y	NA	Low	N	N	PN	NA	Low	N	N	PN	NA	NA	Low	Y	N	N	Low	Low
99	mak2024	Y	PY	N	Low	PN	PY	NI	NA	NA	Y	NA	Some concerns	Y	NA	NA	NA	Low	N	N	PN	NA	NA	Low	NI	N	N	Some concerns	Some concerns
100	matavelli2022_1	Y	PY	N	Low	PN	PN	N	NA	NA	Y	NA	Low	PY	NA	NA	NA	Low	N	N	PN	NA	NA	Low	Y	N	N	Low	Low
101	matavelli2022_2	Y	PY	N	Low	PN	PN	N	NA	NA	Y	NA	Low	PY	NA	NA	NA	Low	N	N	PN	NA	NA	Low	Y	N	N	Low	Low
102	mattavelli2025_1	Y	PY	N	Low	PN	PN	NA	NA	NA	Y	NA	Low	Y	NA	NA	NA	Low	N	N	PN	NA	NA	Low	Y	N	N	Low	Low
103	mattavelli2025_2	Y	PY	N	Low	PN	PN	NA	NA	NA	Y	NA	Low	Y	NA	NA	NA	Low	N	N	PN	NA	NA	Low	Y	N	N	Low	Low
104	mitchell2003_2	Y	PY	N	Low	PN	PY	NI	NA	NA	Y	NA	Some concerns	PY	NA	NA	NA	Low	N	N	NI	PN	NA	Low	NI	N	N	Some concerns	Some concerns
105	mitchell2005	PY	PY	N	Low	PN	PY	NI	NA	NA	Y	NA	Some concerns	Y	NA	NA	NA	Low	N	N	NI	PN	NA	Low	NI	N	N	Some concerns	Some concerns
106	mitchell2006	Y	PY	N	Low	PN	PY	NI	NA	NA	Y	NA	Some concerns	PY	NA	NA	NA	Low	N	N	NI	PN	NA	Low	NI	N	N	Some concerns	Some concerns
107	morgan2023	Y	PY	N	Low	PN	PN	NA	NA	NA	Y	NA	Low	PY	NA	NA	NA	Low	N	N	PN	NA	NA	Low	NI	N	N	Some concerns	Some concerns
108	moritz2012	NI	PY	N	Low	N	N	NA	NA	NA	Y	NA	Low	PY	NA	NA	NA	Low	N	N	N	NA	NA	Low	NI	N	N	Some concerns	Some concerns
109	murray2020	Y	PY	N	Low	PN	PN	NA	NA	NA	Y	NA	Low	Y	NA	NA	NA	Low	N	N	PN	NA	NA	Low	Y	N	N	Low	Low
110	mutter1995_1	Y	PY	N	Low	PN	PY	NI	NA	NA	Y	NA	Some concerns	PY	NA	NA	NA	Low	N	N	NI	PN	NA	Low	NI	N	N	Some concerns	Some concerns
111	mutter1995_2	Y	PY	N	Low	PN	PY	NI	NA	NA	Y	NA	Some concerns	PY	NA	NA	NA	Low	N	N	NI	PN	NA	Low	NI	N	N	Some concerns	Some concerns
112	nadarevic2007	NI	PY	N	Low	PN	PN	NA	NA	NA	Y	NA	Low	Y	NA	NA	NA	Low	N	N	PN	NA	NA	Low	NI	N	N	Some concerns	Some concerns
113	nadarevic2011	NI	PY	N	Low	PN	PN	NA	NA	NA	Y	NA	Low	Y	NA	NA	NA	Low	N	N	PN	NA	NA	Low	NI	N	N	Some concerns	Some concerns
114	nadarevic2012	Y	PY	N	Low	PN	PN	NA	NA	NA	Y	NA	Low	Y	NA	NA	NA	Low	N	N	PN	NA	NA	Low	NI	N	N	Some concerns	Some concerns
115	nadarevic2014_1	Y	PY	N	Low	PN	PN	NA	NA	NA	Y	NA	Low	Y	NA	NA	NA	Low	N	N	PN	NA	NA	Low	NI	N	N	Some concerns	Some concerns
116	nadarevic2014_2	Y	PY	N	Low	PN	PN	NA	NA	NA	Y	NA	Low	Y	NA	NA	NA	Low	N	N	PN	NA	NA	Low	NI	N	N	Some concerns	Some concerns
117	nadarevic2017_1	Y	PY	N	Low	PN	PN	NA	NA	NA	Y	NA	Low	Y	NA	NA	NA	Low	N	N	PN	NA	NA	Low	NI	N	N	Some concerns	Some concerns
118	nadarevic2017_2	Y	PY	N	Low	PN	PN	NA	NA	NA	Y	NA	Low	Y	NA	NA	NA	Low	N	N	PN	NA	NA	Low	NI	N	N	Some concerns	Some concerns
119	nadarevic2018_1	Y	PY	N	Low	PN	PN	NA	NA	NA	Y	NA	Low	Y	NA	NA	NA	Low	N	N	PN	NA	NA	Low	NI	N	N	Some concerns	Some concerns
120	nadarevic2018_2	Y	PY	N	Low	PN	PN	NA	NA	NA	Y	NA	Low	Y	NA	NA	NA	Low	N	N	PN	NA	NA	Low	NI	N	N	Some concerns	Some concerns
121	nadarevic2020_2	Y	PY	N	Low	PN	PN	NA	NA	NA	Y	NA	Low	Y	NA	NA	NA	Low	N	N	PN	NA	NA	Low	NI	N	N	Some concerns	Some concerns
122	nadarevic2020_3	Y	PY	N	Low	PN	PN	NA	NA	NA	Y	NA	Low	Y	NA	NA	NA	Low	N	N	PN	NA	NA	Low	NI	N	N	Some concerns	Some concerns
123	nadarevic2020_4	Y	PY	N	Low	PN	PN	NA	NA	NA	Y	NA	Low	Y	NA	NA	NA	Low	N	N	PN	NA	NA	Low	NI	N	N	Some concerns	Some concerns
124	nadarevic2021_1	Y	PY	N	Low	PN	PY	NI	NA	NA	Y	NA	Some concerns	N	N	PN	NA	Low	N	N	NI	PN	NA	Low	NI	N	N	Some concerns	Some concerns
125	nadarevic2021_2	Y	PY	N	Low	PN	PN	NA	NA	NA	Y	NA	Low	N	N	PN	NA	Low	N	N	PN	NA	NA	Low	NI	N	N	Some concerns	Some concerns
126	nadarevic2021_3	Y	PY	N	Low	PN	PN	NA	NA	NA	Y	NA	Low	N	N	PN	NA	Low	N	N	PN	NA	NA	Low	Y	N	N	Low	Low
127	nadarevic2025_1	Y	PY	N	Low	PN	PY	NI	NA	NA	Y	NA	Some concerns	N	N	PN	NA	Low	N	N	PN	NA	NA	Low	NI	N	N	Some concerns	Some concerns
128	nadarevic2025_2	Y	PY	N	Low	PN	PY	NI	NA	NA	Y	NA	Some concerns	N	N	PN	NA	Low	N	N	PN	NA	NA	Low	NI	N	N	Some concerns	Some concerns
129	nadarevic2025_3	Y	PY	N	Low	PN	PY	NI	NA	NA	Y	NA	Some concerns	N	N	PN	NA	Low	N	N	PN	NA	NA	Low	NI	N	N	Some concerns	Some concerns
130	newman2020_4	Y	PY	N	Low	Y	Y	NI	NA	NA	Y	NA	Some concerns	Y	NA	NA	NA	Low	N	N	PY	PN	NA	Low	NI	N	N	Some concerns	Some concerns
131	oguztasbas2022_2	Y	PY	N	Low	PN	PN	NA	NA	NA	Y	NA	Low	N	N	PN	NA	Low	N	N	PN	NA	NA	Low	Y	N	N	Low	Low
132	pennycook2017	NI	PY	N	Low	Y	Y	N	NA	NA	Y	NA	Low	NI	N	NI	PN	Some concerns	N	N	PY	PN	NA	Low	Y	N	N	Low	Some concerns
133	pennycook2018_1	Y	PY	N	Low	PN	PN	NA	NA	NA	Y	NA	Low	N	N	PN	NA	Low	N	N	PN	NA	NA	Low	Y	N	N	Low	Low
134	pennycook2018_2	Y	PY	N	Low	PN	PN	NA	NA	NA	Y	NA	Low	N	N	PN	NA	Low	N	N	PN	NA	NA	Low	Y	N	N	Low	Low
135	pennycook2018_3	Y	PY	N	Low	PN	PN	NA	NA	NA	Y	NA	Low	N	N	PN	NA	Low	N	N	PN	NA	NA	Low	Y	N	N	Low	Low
136	polage2012	NI	PY	N	Low	PN	PY	NI	NA	NA	Y	NA	Some concerns	PY	NA	NA	NA	Low	N	N	PN	NA	NA	Low	NI	N	N	Some concerns	Some concerns
137	riesthuis2024_1	Y	PY	N	Low	PN	PN	NA	NA	NA	Y	NA	Low	N	N	PN	NA	Low	N	N	PN	NA	NA	Low	Y	N	N	Low	Low
139	riesthuis2024_3	Y	PY	N	Low	PN	PN	NA	NA	NA	Y	NA	Low	N	N	PN	NA	Low	N	N	PN	NA	NA	Low	Y	N	N	Low	Low
140	roggeveen2002_1	NI	PY	N	Low	PN	PY	NI	NA	NA	Y	NA	Some concerns	PY	NA	NA	NA	Low	N	N	PY	PN	NA	Low	NI	N	N	Some concerns	Some concerns
141	roggeveen2002_2	NI	PY	N	Low	PN	PY	NI	NA	NA	Y	NA	Some concerns	PY	NA	NA	NA	Low	N	N	PY	PN	NA	Low	NI	N	N	Some concerns	Some concerns
142	schmidt2024_1	Y	PY	N	Low	PN	PN	NA	NA	NA	Y	NA	Low	N	N	PN	NA	Low	N	N	PN	NA	NA	Low	Y	N	N	Low	Low
143	schmidt2024_2	Y	PY	N	Low	PN	PN	NA	NA	NA	Y	NA	Low	N	N	PN	NA	Low	N	N	PN	NA	NA	Low	Y	N	N	Low	Low
144	schmidt2024_3	Y	PY	N	Low	PN	PN	NA	NA	NA	Y	NA	Low	N	N	PN	NA	Low	N	N	PN	NA	NA	Low	Y	N	N	Low	Low
145	schwartz1982_1	Y	PY	N	Low	N	PY	NI	NA	NA	Y	NA	Some concerns	N	N	PN	NA	Low	N	N	PN	NA	NA	Low	NI	N	N	Some concerns	Some concerns
146	schwartz1982_2	Y	PY	N	Low	N	PY	NI	NA	NA	Y	NA	Some concerns	N	N	PN	NA	Low	N	N	PN	NA	NA	Low	NI	N	N	Some concerns	Some concerns
147	siemerink2023	Y	PY	N	Low	PN	PN	NA	NA	NA	Y	NA	Low	N	N	PN	NA	Low	N	N	PN	NA	NA	Low	NI	N	N	Some concerns	Some concerns
148	silva2017_1	Y	PY	N	Low	PN	PY	NI	NA	NA	Y	NA	Some concerns	PY	NA	NA	NA	Low	N	N	NI	PN	NA	Low	NI	N	N	Some concerns	Some concerns
149	silva2017_2	Y	PY	N	Low	PN	PY	NI	NA	NA	Y	NA	Some concerns	PY	NA	NA	NA	Low	N	N	NI	PN	NA	Low	NI	N	N	Some concerns	Some concerns
150	sim2010	NI	PY	PN	Low	PN	PY	NI	NA	NA	Y	NA	Some concerns	PY	NA	NA	NA	Low	N	N	PY	PN	NA	Low	NI	N	N	Some concerns	Some concerns
151	smelter2020_3	Y	PY	N	Low	PN	PN	NA	NA	NA	Y	NA	Low	Y	NA	NA	NA	Low	N	N	PN	NA	NA	Low	Y	N	N	Low	Low
152	speckmann2021	Y	PY	N	Low	PN	PY	NI	NA	NA	Y	NA	Some concerns	PY	NA	NA	NA	Low	N	N	NI	PN	NA	Low	NI	N	N	Some concerns	Some concerns
153	stanley2019_1	NI	PY	N	Low	PN	PN	NA	NA	NA	Y	NA	Low	N	N	PN	NA	Low	N	N	PN	NA	NA	Low	NI	N	N	Some concerns	Some concerns
154	stanley2019_2a	NI	PY	N	Low	PN	PN	NA	NA	NA	Y	NA	Low	N	N	PN	NA	Low	N	N	PN	NA	NA	Low	NI	N	N	Some concerns	Some concerns
155	stanley2019_3a	NI	PY	N	Low	PN	PN	NA	NA	NA	Y	NA	Low	N	N	PN	NA	Low	N	N	PN	NA	NA	Low	NI	N	N	Some concerns	Some concerns
156	stanley2019_4a	NI	PY	N	Low	PN	PN	NA	NA	NA	Y	NA	Low	N	N	PN	NA	Low	N	N	PN	NA	NA	Low	NI	N	N	Some concerns	Some concerns
157	stanley2022_1	Y	PY	N	Low	PN	PN	NA	NA	NA	Y	NA	Low	N	N	PN	NA	Low	N	N	PN	NA	NA	Low	NI	N	N	Some concerns	Some concerns
158	stanley2022_2	Y	PY	N	Low	PN	PN	NA	NA	NA	Y	NA	Low	N	N	PN	NA	Low	N	N	PN	NA	NA	Low	Y	N	N	Low	Low
159	stanley2022_3	Y	PY	N	Low	PN	PN	NA	NA	NA	Y	NA	Low	N	N	PN	NA	Low	N	N	PN	NA	NA	Low	Y	N	N	Low	Low
160	stump2021_2	Y	PY	N	Low	PN	PY	NI	NA	NA	Y	NA	Some concerns	N	N	PN	NA	Low	N	N	NI	PN	NA	Low	NI	N	N	Some concerns	Some concerns
161	toppino1977	NI	PY	N	Low	PN	PY	NI	NA	NA	Y	NA	Some concerns	PY	NA	NA	NA	Low	N	N	NI	PN	NA	Low	NI	N	N	Some concerns	Some concerns
162	udry2023_1	Y	PY	N	Low	PN	PN	NA	NA	NA	Y	NA	Low	N	N	PN	NA	Low	N	N	PN	NA	NA	Low	NI	N	N	Some concerns	Some concerns
163	udry2023_2	Y	PY	N	Low	PN	PY	NI	NA	NA	Y	NA	Some concerns	N	N	PN	NA	Low	N	N	PY	PN	NA	Low	NI	N	N	Some concerns	Some concerns
164	udry2023_4	Y	PY	N	Low	PN	PN	NA	NA	NA	Y	NA	Low	N	N	PN	NA	Low	N	N	PN	NA	NA	Low	Y	N	N	Low	Low
165	unkelbach2009_1	Y	PY	N	Low	PN	PY	NI	NA	NA	Y	NA	Some concerns	PY	NA	NA	NA	Low	N	N	PY	PN	NA	Low	NI	N	N	Some concerns	Some concerns
166	unkelbach2009_2	Y	PY	N	Low	PN	PY	NI	NA	NA	Y	NA	Some concerns	PY	NA	NA	NA	Low	N	N	PY	PN	NA	Low	NI	N	N	Some concerns	Some concerns
167	unkelbach2011_2	Y	PY	N	Low	PN	PY	NI	NA	NA	Y	NA	Some concerns	PY	NA	NA	NA	Low	N	N	NI	PN	NA	Low	NI	N	N	Some concerns	Some concerns
168	unkelbach2011_3	Y	PY	N	Low	PN	PY	NI	NA	NA	Y	NA	Some concerns	PY	NA	NA	NA	Low	N	N	NI	PN	NA	Low	NI	N	N	Some concerns	Some concerns
169	unkelbach2017_1	Y	PY	N	Low	PN	PY	NI	NA	NA	Y	NA	Some concerns	PY	NA	NA	NA	Low	N	N	NI	PN	NA	Low	NI	N	N	Some concerns	Some concerns
170	unkelbach2017_2	Y	PY	N	Low	PN	PY	NI	NA	NA	Y	NA	Some concerns	PY	NA	NA	NA	Low	N	N	NI	PN	NA	Low	NI	N	N	Some concerns	Some concerns
171	unkelbach2017_3	Y	PY	N	Low	PN	PY	NI	NA	NA	Y	NA	Some concerns	PY	NA	NA	NA	Low	N	N	NI	PN	NA	Low	NI	N	N	Some concerns	Some concerns
172	unkelbach2017_4	Y	PY	N	Low	PN	PY	NI	NA	NA	Y	NA	Some concerns	PY	NA	NA	NA	Low	N	N	NI	PN	NA	Low	NI	N	N	Some concerns	Some concerns
173	unkelbach2017_5	Y	PY	N	Low	PN	PY	NI	NA	NA	Y	NA	Some concerns	PY	NA	NA	NA	Low	N	N	NI	PN	NA	Low	NI	N	N	Some concerns	Some concerns
174	unkelbach2018_1	Y	PY	N	Low	PN	PY	NI	NA	NA	Y	NA	Some concerns	N	N	PN	NA	Low	N	N	PY	PN	NA	Low	NI	N	N	Some concerns	Some concerns
175	unkelbach2018_2	Y	PY	N	Low	PN	PY	NI	NA	NA	Y	NA	Some concerns	N	N	PN	NA	Low	N	N	PY	PN	NA	Low	NI	N	N	Some concerns	Some concerns
176	unkelbach2018_3	Y	PY	N	Low	PN	PY	NI	NA	NA	Y	NA	Some concerns	N	N	PN	NA	Low	N	N	PY	PN	NA	Low	NI	N	N	Some concerns	Some concerns
177	unkelbach2021_1	Y	PY	N	Low	PN	PN	NA	NA	NA	Y	NA	Low	N	N	PN	NA	Low	N	N	PN	NA	NA	Low	Y	N	N	Low	Low
178	unkelbach2021_2	Y	PY	N	Low	PN	PN	NA	NA	NA	Y	NA	Low	N	N	PN	NA	Low	N	N	PN	NA	NA	Low	Y	N	N	Low	Low
179	vellani2023_1	Y	PY	N	Low	PN	PN	NA	NA	NA	Y	NA	Low	N	N	PN	NA	Low	N	N	PN	NA	NA	Low	NI	N	N	Some concerns	Some concerns
180	vellani2023_2	Y	PY	N	Low	PN	PN	NA	NA	NA	Y	NA	Low	N	N	PN	NA	Low	N	N	PN	NA	NA	Low	NI	N	N	Some concerns	Some concerns
181	vogel2020_1	Y	PY	N	Low	PN	PN	NA	NA	NA	Y	NA	Low	PY	NA	NA	NA	Low	N	N	PN	NA	NA	Low	NI	N	N	Some concerns	Some concerns
182	vogel2020_2	Y	PY	N	Low	PN	PN	NA	NA	NA	Y	NA	Low	PY	NA	NA	NA	Low	N	N	PN	NA	NA	Low	NI	N	N	Some concerns	Some concerns
183	vogel2020_pilot	Y	PY	N	Low	PN	PN	NA	NA	NA	Y	NA	Low	PY	NA	NA	NA	Low	N	N	PN	NA	NA	Low	NI	N	N	Some concerns	Some concerns
