# Supplementary material for: Systematic review and meta-analysis of the evidence for an illusory truth effect and its determinants
Source: Nat Commun. 2026 Feb 27;17:3270. doi: 10.1038/s41467-026-70041-x (PMC13066098; doi:10.1038/s41467-026-70041-x)
Supplement: Supplementary file 5 — Supplementary Data 3 [file 41467_2026_70041_MOESM5_ESM.xlsx]

## Sheet: Sheet2
Supplementary Data 3. Sensitivity analysis of the three-level meta-regression model with minimum and maximum estimations of missing outcomes.
Estimates were obtained from three-level random-effects meta-regression models (REML). All tests are two-sided.
Effect sizes (Hedges’ g), 95% confidence intervals, test statistics, degrees of freedom, and exact P values are reported. No correction for multiple comparisons was applied.
Moderator analysis		Median estimates			Minimum estimates			Maximum estimates
		b	95% CI	t-test	b	95% CI	t-test	b	95% CI	t-test
Item type	Claims vs. Statements	-0.06	[-0.40, 0.28]	t(118) = 0.35, p = .724	-0.04	[-0.39, 0.31]	t(110) = 0.25, p = .804	-0.13	[-0.49, 0.23]	t(141) = 0.72, p = .472
	Headlines vs. Statements	-0.25	[-0.48, -0.01]	t(147) = 2.10, p = .038	-0.26	[-0.50, -0.02]	t(157) = 2.17, p = .032	-0.24	[-0.48, -0.01]	t(142) = 2.02, p = .045
	Headlines vs. Claims	-0.19	[-0.55, 0.19]	t(138) = 0.99, p = .325	-0.22	[-0.60, 0.17]	t(140) = 1.12, p = .266	-0.11	[-0.49, 0.27]	t(139) = 0.58, p = .562
Repetition study design	Between- vs. Within-participants	-0.13	[-0.54, 0.28]	t(252) = 0.61, p = .543	-0.05	[-0.46, 0.37]	t(237) = 0.22, p = .828	-0.35	[-0.86, 0.16]	t(286) = 1.35, p = .177
Exposure instructions	Passive processing vs. Irrelevant task	0.15	[-0.03, 0.32]	t(195) = 1.69, p = .093	0.12	[-0.07, 0.31]	t(172) = 1.26, p = .208	0.22	[0.05, 0.38]	t(233) = 2.60, p = .010
	Truth judgment vs. Irrelevant task	-0.32	[-0.47, -0.16]	t(264) = 4.02, p < .001	-0.36	[-0.51, -0.20]	t(270) = 4.55, p < .001	-0.23	[-0.40, -0.06]	t(259) = 2.70, p = .007
	Truth judgment vs. Passive processing	-0.46	[-0.70, -0.23]	t(200) = 3.94, p < .001	-0.48	[-0.72, -0.23]	t(176) = 3.84, p < .001	-0.45	[-0.68, -0.22]	t(238) = 3.81, p < .001
Truth warning at exposure	No warning vs. Truth warning	0	[-0.18, 0.18]	t(86) = 0.04, p = .969	-0.04	[-0.23, 0.16]	t(77) = 0.37, p = .710	0.02	[-0.16, 0.21]	t(94) = 0.25, p = .802
Truth warning at test	No warning vs. Truth warning	0.09	[-0.17, 0.35]	t(27) = 0.72, p = .480	0.06	[-0.21, 0.34]	t(26) = 0.46, p = .647	0.11	[-0.14, 0.35]	t(33) = 0.89, p = .382
Veracity cues	False cues vs. No cue	-0.66	[-0.83, -0.49]	t(219) = 7.70, p < .001	-0.7	[-0.89, -0.51]	t(170) = 7.52, p < .001	-0.53	[-0.69, -0.37]	t(293) = 6.55, p < .001
	True cues vs. No cue	0.2	[0.01, 0.40]	t(229) = 2.05, p = .042	0.26	[0.03, 0.49]	t(224) = 2.20, p = .029	0.1	[-0.07, 0.28]	t(275) = 1.15, p = .253
	True cues vs. False cues	0.86	[0.68, 1.04]	t(244) = 9.47, p < .001	0.96	[0.75, 1.17]	t(255) = 8.95, p < .001	0.63	[0.46, 0.81]	t(239) = 7.18, p < .001
Delay between the exposure phase and the test phase	No delay vs. Within a day	0.12	[-0.01, 0.26]	t(254) = 1.82, p = .070	0.17	[0.03, 0.31]	t(263) = 2.40, p = .017	0.05	[-0.08, 0.18]	t(301) = 0.70, p = .487
	Within a week vs. Within a day	0.2	[0.03, 0.37]	t(278) = 2.29, p = .023	0.21	[0.04, 0.39]	t(285) = 2.37, p = .018	0.19	[0.02, 0.37]	t(267) = 2.17, p = .031
	Over a week vs. Within a day	0.16	[-0.14, 0.46]	t(82) = 1.07, p = .290	0.24	[-0.06, 0.54]	t(96) = 1.58, p = .118	0.18	[-0.12, 0.48]	t(97) = 1.22, p = .226
	Within a week vs. No delay	0.07	[-0.09, 0.24]	t(291) = 0.25, p = .806	0.04	[-0.13, 0.22]	t(289) = 0.49, p = .628	0.15	[-0.02, 0.32]	t(272) = 1.70, p = .091
	Over a week vs. No delay	0.04	[-0.26, 0.34]	t(74) = 0.88, p = .380	0.07	[-0.24, 0.38]	t(82) = 0.46, p = .648	0.14	[-0.16, 0.44]	t(86) = 0.91, p = .364
	Over a week vs. Within a week	-0.04	[-0.31, 0.23]	t(76) = 0.28, p = .791	0.03	[-0.25, 0.31]	t(88) = 0.20, p = .843	-0.01	[-0.27, 0.26]	t(100) = 0.07, p = .947
Repetition type	Gist vs. Verbatim	0.13	[-0.16, 0.43]	t(224) = 0.91, p = .906	0.11	[-0.21, 0.42]	t(198) = 0.66, p = .509	0.17	[-0.11, 0.46]	t(243) = 1.19, p = .237
Modality of presentation	Verbal vs. Visual	-0.09	[-0.35, 0.17]	t(158) = 0.68, p = .496	-0.13	[-0.71, 0.10]	t(167) = 0.94, p = .347	0	[-0.24, 0.25]	t(217) = 0.03, p = .978
	Both vs. Visual	-0.19	[-0.57, 0.20]	t(61) = 0.97, p = .338	-0.3	[-0.41, 0.15]	t(72) = 1.48, p = .142	0.15	[-0.20, 0.50]	t(72) = 0.86, p = .390
	Both vs. Verbal	-0.1	[-0.45, 0.26]	t(86) = 0.54, p = .593	-0.17	[-0.55, 0.21]	t(107) = 0.94, p = .347	0.14	[-0.16, 0.46]	t(119) = 0.94, p = .347
Presentation time at exposure	5 seconds or less vs. Participant-paced	-0.03	[-0.19, 0.14]	t(265) = 0.31, p = .755	-0.06	[-0.24, 0.11]	t(276) = 0.72, p = .472	0.02	[-0.14, 0.19]	t(281) = 0.27, p = .788
	More than 5 seconds vs. Participant-paced	0.37	[0.12, 0.61]	t(184) = 2.96, p = .003	0.4	[0.14, 0.66]	t(194) = 3.00, p = .003	0.23	[-0.01, 0.47]	t(189) = 1.86, p = .065
	More than 5 seconds vs. 5 seconds or less	0.39	[0.15, 0.64]	t(214) = 3.14, p = .002	0.46	[0.20, 0.72]	t(248) = 3.48, p = .001	0.2	[-0.05, 0.45]	t(186) = 1.62, p = .108
Presentation time at test	5 seconds or less vs. Participant-paced	0.16	[-0.11, 0.43]	t(245) = 1.16, p = .246	0.19	[-0.09, 0.47]	t(272) = 1.34, p = .182	0.01	[-0.27, 0.28]	t(211) = 0.05, p = .958
	More than 5 seconds vs. Participant-paced	-0.12	[-0.52, 0.28]	t(125) = 0.61, p = .545	-0.2	[-0.62, 0.23]	t(149) = 0.92, p = .357	0.03	[-0.36, 0.42]	t(99) = 0.15, p = .885
	More than 5 seconds vs. 5 seconds or less	-0.28	[-0.80, 0.23]	t(122) = 1.08, p = .281	-0.39	[-0.92, 0.15]	t(146) = 1.44, p = .153	0.02	[-0.50, 0.55]	t(98) = 0.08, p = .936
Response scale (1)	Binary vs. Likert scale	-0.04	[-0.19, 0.12]	t(260) = 0.44, p = .662	-0.07	[-0.24, 0.09]	t(265) = 0.86, p = .392	-0.04	[-0.19, 0.12]	t(283) = 0.47, p = .637
	100-point slider vs. Likert scale	-0.28	[-0.65, 0.10]	t(212) = 1.45, p = .148	-0.36	[-0.75, 0.03]	t(216) = 1.83, p = .069	-0.13	[-0.50, 0.24]	t(264) = 0.70, p = .486
	100-point slider vs. Binary	-0.24	[-0.64, 0.15]	t(198) = 1.21, p = .227	-0.29	[-0.70, 0.12]	t(205) = 1.40, p = .164	-0.1	[-0.48, 0.29]	t(260) = 0.39, p = .694
Response scale (2)*	Even vs. Odd	0.05	[-0.10, 0.20]	t(267) = 0.64, p = .522	0.07	[-0.09, 0.24]	t(264) = 0.91, p = .364	-0.03	[-0.18, 0.12]	t(293) = 0.35, p = .725
Proportion of true statements	Proportion of true statements	-0.11	[-0.51, 0.30]	t(174) = 0.51, p = .608	-0.16	[-0.59, 0.27]	t(173) = 0.74, p = .463	0.08	[-0.31, 0.46]	t(239) = 0.39, p = .694
Veracity	False vs. True	-0.04	[-0.16, 0.08]	t(63) = 0.70, p = .487	-0.03	[-0.15, 0.09]	t(60) = 0.44, p = .661	-0.05	[-0.17, 0.08]	t(239) = 0.73, p = .466
	None vs. True	-0.18	[-0.43, 0.08]	t(52) = 1.40, p = .167	-0.17	[-0.43, 0.10]	t(52) = 1.27, p = .208	-0.17	[-0.43, 0.09]	t(50) = 1.29, p = .202
	None vs. False	-0.14	[-0.39, 0.13]	t(48) = 1.04, p = .302	-0.14	[0.42, 0.13]	t(48) = 1.04, p = .305	-0.12	[-0.39, 0.15]	t(47) = 0.93, p = .359
Testing environment	Face-to-face vs. Online	0.03	[-0.13, 0.20]	t(231) = 0.39, p = .696	-0.01	[-0.18, 0.15]	t(248) = 0.16, p = .872	0.09	[-0.07, 0.25]	t(207) = 1.07, p = .285
*We used a second model for analyzing the moderating effect of the response mode (odd vs. even) with the same parameters as the main model with the response mode (likert vs. binary vs. 100-point slider) to avoid introducing multicollinearity.
