# Supplementary material for: Systematic review and meta-analysis of the evidence for an illusory truth effect and its determinants
Source: Nat Commun. 2026 Feb 27;17:3270. doi: 10.1038/s41467-026-70041-x (PMC13066098; doi:10.1038/s41467-026-70041-x)
Supplement: Supplementary file 6 — Supplementary Data 4 [file 41467_2026_70041_MOESM6_ESM.xlsx]

## Sheet: Sheet1
Supplementary Data 4. Regression analysis results contrasted with Dechêne et al. (2010).
Subgroup estimates and moderator effects from three-level random-effects meta-regression models (REML).
All effect sizes and 95% confidence intervals are from bivariate random-effects subgroup analyses based on the between-item criterion. All tests are two-sided.
The current results reflect bias-corrected estimates using the PEESE method and account for missing data via multivariate imputation by chained equations, in contrast to the listwise deletion approach used by Dechêne et al. (2010).
	Current moderator analysis					Dechêne et al. (2010)
	Coding	u	g	95% CI	P-value	Coding	k	d	95% CI	P-value
Item type	Statement	309	0.41	[0.33, 0.48]	< .001	/	/	/	/	/
	Headline	43	0.17	[0.01, 0.34]	0.048	/	/	/	/	/
	Claim	12	0.47	[0.20, 0.73]	< .001	/	/	/	/	/
Repetition manipulation	Within-participants	361	0.38	[0.30, 0.45]	< .001	Heterogeneous	65	0.51	[0.44, 0.58]	< .001
	Between-participants	5	0.17	[-0.28, 0.61]	0.464	Homogeneous	1	-0.09	[-0.76, 0.55]	n.s.
Instructions during the exposure	Truth judgment	78	0.1	[-0.03, 0.23]	0.137	High level of processing	51	0.45	[0.37, 0.54]	< .001
	Irrelevant task	213	0.42	[0.34, 0.50]	< .001	Low level of processing	19	0.62	[0.49, 0.75]	< .001
	Passive processing	73	0.47	[0.34, 0.60]	< .001
Truth warning at exposure	Warning	163	0.34	[0.25, 0.43]	< .001	/	/	/	/	/
	No warning	41	0.44	[0.32, 0.57]	< .001	/	/	/	/	/
Truth warning at test	Warning	66	0.38	[0.27, 0.48]	< .001	/	/	/	/	/
	No warning	41	0.37	[0.26, 0.49]	< .001	/	/	/	/	/
Veracity cues	No cue	287	0.43	[0.36, 0.50]	< .001	/	/	/	/	/
	True cues	33	0.67	[0.49, 0.86]	< .001	/	/	/	/	/
	False cues	40	-0.19	[-0.34, -0.04]	0.015	/	/	/	/	/
Delay between the exposure and test phases	No delay	135	0.46	[0.35, 0.56]	< .001	/	/	/	/	/
	Within day	138	0.33	[0.23, 0.43]	< .001	Within day	25	0.49	[0.37, 0.62]	< .001
	Within week	47	0.36	[0.21, 0.50]	< .001	Within week	14	0.44	[0.29, 0.59]	< .001
	Over a week	41	0.25	[0.06, 0.44]	0.008	Longer delay	12	0.49	[0.32, 0.65]	< .001
Repetition type	Verbatim	350	0.36	[0.29, 0.44]	< .001	Verbatim	64	0.53	[0.46, 0.60]	< .001
	Gist	16	0.63	[0.35, 0.91]	< .001	Gist	6	0.22	[-0.02, 0.46]	< .10
Modality of presentation	Visual	257	0.38	[0.31, 0.46]	< .001	Visual	38	0.52	[0.42, 0.61]	< .001
	Verbal	62	0.3	[0.12, 0.48]	< .001	Auditory	24	0.52	[0.39, 0.64]	< .001
	Both	17	0.32	[0.02, 0.62]	0.071	Mixed	4	0.67	[0.38, 0.95]	< .001
Presentation time at exposure*	Participant-paced	179	0.34	[0.26, 0.43]	< .001	Participant-paced	16	0.41	[0.24, 0.58]	< .001
	5 seconds or less	77	0.39	[0.26, 0.52]	< .001
	More than 5 seconds	92	0.48	[0.33, 0.63]	< .001	8 seconds or less	5	0.51	[0.21, 0.82]	< .01
Presentation time at test*	Participant-paced	314	0.37	[0.30, 0.45]	< .001
	5 seconds or less	29	0.42	[0.19, 0.64]	< .001	More than 8 seconds	27	0.53	[0.41, 0.65]	< .001
	More than 5 seconds	19	0.27	[-0.02, 0.56]	0.069
Response scale (1)	Likert scale	269	0.36	[0.29, 0.44]	< .001	1-7 (false-true)	40	0.41	[0.32, 0.49]	< .001
						1-7 (true-false)	12	0.65	[0.49, 0.79]	< .001
						1-6 (false-true)	6	0.65	[0.43, 0.88]	< .001
	100-point slider	6	0.23	[-0.17, 0.62]	0.256	16cm (false-true)	5	0.65	[0.42, 0.89]	< .001
	Binary scale	91	0.43	[0.30, 0.56]	< .001	Dichotomous	7	0.53	[0.27, 0.79]	< .01
Response scale (2)	Odd	119	0.3	[0.18, 0.43]	< .001	Odd	52	0.47	[0.38, 0.55]	< .001
	Even	241	0.4	[0.32, 0.17]	< .001	Even	13	0.6	[0.42, 0.78]	< .001
Veracity	True	83	0.46	[0.36, 0.56]	< .001	/	/	/	/	/
	False	81	-0.19	[0.23, 0.42]	< .001	/	/	/	/	/
	None	12	0.31	[0.12, 0.49]	< .001	/	/	/	/	/
Testing environment	Face-to-face	196	0.31	[0.20, 0.43]	< .001	Paper and pencil	42	0.59	[0.51, 0.69]	< .001
	Online	169	0.4	[0.32, 0.48]	< .001	Computer	14	0.33	[0.16, 0.50]	< .01
*In Dechêne et al. (2010), the exposure time was not differentiated between the exposure phase and the test phase.
