# Supplementary material for: Systematic review and meta-analysis of the evidence for an illusory truth effect and its determinants
Source: Nat Commun. 2026 Feb 27;17:3270. doi: 10.1038/s41467-026-70041-x (PMC13066098; doi:10.1038/s41467-026-70041-x)
Supplement: Supplementary file 7 — Supplementary Data 5 [file 41467_2026_70041_MOESM7_ESM.xlsx]

## Sheet: EXCL_CRIT
#	Inclusion criteria
1	Population: human population of any age, including those from clinical groups
2	Intervention: verbatim or gist repetition of statements (e.g., trivia, news headlines, political, marketing…) presented visually or verbally
3	Comparison: within-subjects (repeated vs. non-repeated statements) or between subjects (non-repetition control vs. repetition group)
4	Outcome: numerical (Likert-type scale, slider or similar) or binary (true/False) measure of subjective truth judgements, comparing truth ratings for once-repeated items and non-repeated items (between-item criterion)
5	Study type: empirical quantitative studies
#	Exclusion criteria
1	Statement's actual truth are not ambiguous during test phase (i.e., cues or tags)
2	Statements repeated more than once (e.g., participants were exposed to a statement twice before a final truth judgement)
3	Repeated and new statements were explicitly indicated to participants
4	Interventions explicitly built to reduce illusory truth effect
5	Repeating incongruent or contradictory statements
6	Mean difference measured between truth rating from the first exposure and the second exposure (i.e., within-item criterion)
7	Studies not measuring the perception of truthfulness of statements
8	Studies with unreported effect size that cannot be calculated or estimated because of missing data
9	Duplicated data. If the same data from multiple eligible publications fits inclusion/exclusion criteria, only the data from the first peer-reviewed publication are included.

## Sheet: EXCL_LIST
Label	Coders	Title	Journal	Exclusion	Criteria	Reason
abraham2021	MG + SY	Fake News during Covid-19 Outbreak: Differentiating Audience’s Age regarding Prior Exposure, Emotion, Susceptibility, Practice, and Forwarding Behaviour	Media Watch	full_paper	inclusion_2	Repetition was not manipulated
ahmed2024	SY	Social Media News Use Amplifies the Illusory Truth Effects of Viral Deepfakes: A Cross-National Study of Eight Countries	Journal of Broadcasting & Electronic Media	full_paper	inclusion_2	Repetition was not manipulated, but the measure was declarative
aktepe2024	SY	Revisiting the Effect of Discrepant Perceptual Fluency on Truth Judgments	Unpublished manuscript	full_paper	inclusion_2	Repetition was not manipulated, only contrasts of fluency
anes2020	MG + SY	Illusory Truth in Minimal Groups	Unpublished	full_paper	inclusion_2	Repetition was not manipulated
arkes1991_2	MG + SY	Determinants of Judged Validity	Journal of Experimental Social Psychology	study_2	exclusion_2	Some groups (e.g., week 1 = yes; week 2 = related topic) with more than 2 repetitions, and not separated in analysis
arkes1991_2	MG + SY	Determinants of Judged Validity	Journal of Experimental Social Psychology	study_3 sessions 3 to 6	exclusion_2	Excluded sessions 3 to 6 (more than 1 repetition)
bacon1979_2	MG + SY	Credibility of Repeated Statements: Memory for Trivia	Journal of Experimental Psychology: Human Learning and Memory	study_2 informed condition	exclusion_3	Participants were informed before a "block" that the statements from the block are repeated/new/contradictory
bacon1979_2	MG + SY	Credibility of Repeated Statements: Memory for Trivia	Journal of Experimental Psychology: Human Learning and Memory	study_2 "contradictory" condition	exclusion_5	Contradictory statements
bai_unpub	MG + SY	Fake News We know is Fake Still Enduringly Changes Our Beliefs and Attitudes	Unpublished	full_paper	inclusion_2	Repetition was not manipulated
barchetti2022	MG + SY	The Half-Truth Effect and Its Implications for Sustainability	Sustainability	full_paper	inclusion_2	Repetition was not manipulated
barlow2024	SY	The effects of exposure and explicit stereotypes on veracity judgments of Polish-accented English speech: A preregistered close replication and extension of Boduch-Grabka & Lev-Ari (2021)	Studies in Second Language Acquisition	full_paper	inclusion_2	Exposed to voices, but neither gist nor verbatim repetitions were made
batailler2021	MG + SY	A Signal Detection Approach to Understanding the Identification of Fake News	Perspectives on Psychological Science	full_paper	inclusion_6	review paper
bechkoff2008	MG + SY	Proprioception and the Truth Effect: A Case in Favor of the Cartesian Model of Information Processing	Unpublished Ph.D. Thesis	study_2 + 3	exclusion_8	means/ES not reported
begg1985_1c	MG + SY	On believing what we remember	Canadian Journal of Behavioural Science	study_1, group 5, "topic-repetition" condition	inclusion_4, exclusion_5	Participants in the 5th group did not go through exposure phase, we also excluded the "topic-repetition" group as they were exposed to the topic rather than verbatim or gist
begg1985_2	MG + SY	On believing what we remember	Canadian Journal of Behavioural Science	study_2	inclusion_2	items are not statements but questions asking if participants knew a response to a relevant/irrelevant question
begg1991_2_changed	MG + SY	Repetition and the Ring of Truth: Biasing Comments	Canadian Journal of Behavioural Science	study 2, changed condition	exclusion_5	changed condition involved "changed repeated statements", which were neither verbatim nor gist repetitions.
begg1991_3	MG + SY	Repetition and the Ring of Truth: Biasing Comments	Canadian Journal of Behavioural Science	study 3b, condition "control"	inclusion_2	Repetition was not manipulated
begg1992_2_test2	MG + SY	Dissociation of Processes in Belief: Source Recollection, Statement Familiarity, and the Illusion of Truth	Journal of Experimental Psychology: General	study 2, 2nd test condition	exclusion_2	we excluded the 2nd test phase, which repeated statements a third time
bena_2_1	MG + SY	Robustness tests provide further support for an ecological account of the truth and fake news by repetition effects	Unpublished manuscript	study_1	exclusion_7	Measuring if the statement was used in fake news headlines
bena_2_2_f	MG + SY	Robustness tests provide further support for an ecological account of the truth and fake news by repetition effects	Unpublished manuscript	study_2, "judge fake" condition	exclusion_7	Measuring the perceived fakeness
bena2020	MG + SY	On Believing Conspiracy Theories We Remember: Analyses of Two Large-Scale Surveys of Conspiracism in the French General Public	Unpublished manuscript	full_paper	inclusion_2	Repetition was not manipulated
boehm1994_2	MG + SY	The Validity Effect: A Search for Mediating Variables	Personality and Social Psychology Bulletin	study_2	exclusion_2	Number of repetition was not manipulated, as poster were displayed in classroom and public areas for a week as "exposure phase". Participants could see the poster numerous times during the week.
bonafe2021	MG + SY	COVID-19 as infodemic: The impact of political orientation and open-mindedness on the discernment of misinformation in WhatsApp	Judgement and Decision Making	full_paper	inclusion_2	Repetition was not manipulated
brashier2018	MG + SY	Heuristics for Truth Across the Lifespan	Unpublished Ph.D. Thesis	full_paper	inclusion_2, exclusion_9	study_1 + 2: data published on brashier2017; study 3 + 4 + 5: data published on brashier2020; study 6 + 7: repetition was not manipulated
calio2019_2	MG + SY	Untersuchungen zur zeitlichen Stabilität und zur Vermeidbarkeit der Wahrheitsillusion	Unpublished Ph.D. Thesis	study_2	exclusion_6	Means of the non-repeated items were not included in analysis because only within-item ITE was studied
calio2019_3	MG + SY	Untersuchungen zur zeitlichen Stabilität und zur Vermeidbarkeit der Wahrheitsillusion	Unpublished Ph.D. Thesis	manuscript_2	exclusion_9	data published on calio2020
cash2019	MG + SY	The effect of statement type and repetition on deception detection	Cognitive Research: Principles and Implications	full_paper	inclusion_2	Repetition was not manipulated… The "repetition" authors are studying is actually practice
chang2019	MG + SY	Is the Plausibility Account of the Illusion of Truth Effect Plausible?	Unpublished Ph.D. Thesis	study_1	inclusion_2, exclusion_2, exclusion_8	The "neutral" and "relevant" repetitions in test phase are not repetitions. 2 repetitions condition includes statements repeated twice. Means missing for new statements from "verbatim" and "contradictory" items
clifford	MG + SY	Are We Measuring or Spreading Conspiracy Beliefs?	Unpublished Ph.D. Thesis	full_paper	exclusion_6	repetition was manipulated using within-item criterion
corneille2020	MG + SY	Repetition increases both the perceived truth and fakeness of information: An ecological account	Cognition	study_1 + 2 + 3 (fake condition)	exclusion_7	"fakeness" rather than veracity was measured
dechene2009	MG + SY	Mix me a list: Context moderates the truth effect and the mere-exposure effect	Journal of Experimental Social Psychology	study_2	inclusion_2	Japanese symbols were presented, and it was not a truth rating in the test phase
deck2022	SY	The perceived credibility of repeated-event witnesses depends upon their veracity	Psychiatry, Psychology and Law	full_paper	inclusion_2	No repetition, participants heard from witnesses that saw domestic violence videos one or multiple times.
dekeersmaecker2020_7	MG + SY	Investigating the Robustness of the Illusory Truth Effect Across Individual Differences in Cognitive Ability, Need for Cognitive Closure, and Cognitive Style	Personality and Social Psychology Bulletin	study_7	exclusion_9	data published on pennycook2018
difonzo2016	MG + SY	Validity judgments of rumors heard multiple times: the shape of the truth elect	Social Influence	full_paper	exclusion_8	Effect sizes and means were not reported
doland1999_2_3_4	MG + SY	Repeating is believing: an investigation of the illusory truth effect	Unpublished Ph.D. Thesis	study_2 + 3 + 4	exclusion_8	Means not available.
dowling2022	SY	Testing Perceptual Disfluency as a Strategy to Diminish Illusory Truth Effects	Unpublished Master Thesis	full_paper	exclusion_7	did not measure truth judgment in test phase
ecker2020	MG + SY	Can Corrections Spread Misinformation to New Audiences? Testing for the Elusive Familiarity Backfire Effect	Cognitive Research: Principles and Implications	full_paper	exclusion_2	study 1 + 2: Claims were repeated 3 times: first with gist/contradictory (reversed coding) repetitions, then verbatim repetition. Gist/contradictory repetitions were analyzed together; study 3: only fact check condition
ecker2023	SY	Correcting vaccine misinformation: A failure to replicate familiarity or fear-driven backfire effects	PLOS One	full_paper	exclusion_7	did not measure truth judgment
effron2020_1	MG + SY	Misinformation and Morality: Encountering Fake-News Headlines Makes Them Seem Less Unethical to Publish and Share	Psychological Science	study_1	exclusion_6	exposed to items 4 times during exposure phase
effron2020_2	MG + SY	Misinformation and Morality: Encountering Fake-News Headlines Makes Them Seem Less Unethical to Publish and Share	Psychological Science	study_2	exclusion_8	seemed like a replication of study 1 with only 1 exposure, but they did not report the effect size or the data for truth judgment in test phase
effron2020_3	MG + SY	Misinformation and Morality: Encountering Fake-News Headlines Makes Them Seem Less Unethical to Publish and Share	Psychological Science	study_3	exclusion_7	did not measure truth judgment in test phase
effron2022	SY	The Moral Repetition Effect: Bad Deeds Seem Less Unethical When Repeatedly Encountered	Journal of Experimental Psychology: General	full_paper	exclusion_7	did not measure truth judgment
fazio2019	MG + SY	Repetition increases perceived truth equally for plausible and implausible statements	Psychonomic Bulletin & Review	study_1	inclusion_2	study_1: Model testing, no experiment
fazio2022	MG + SY	The effects of repetition on belief in naturalistic settings	Journal of Experimental Psychology: General	full_paper	exclusion_2	Means of items repeated 1 / 2 times are not specified
filiz2021	MG + SY	Effect of prior knowledge on the illusory truth effect and memory and metacognitive processes underlying this illusion	Unpublished Master Thesis	full_paper	exclusion_5	Neither gist nor verbatim repetition; they repeated statements that were congruent/incongruent to the first exposure
frances2018	MG + SY	On the effects of regional accents on memory and credibility	Acta Psychologica	study_1 + 2	inclusion_2, exclusion_7	study 1: not measuring veracity, study 2: repetition not manipulated
garciamarques2015_c	MG + SY	Hearing a statement now and believing the opposite later	Journal of Experimental Social Psychology	"contradictory" condition	exclusion_5	Contradictory statements
garciamarques2016a_2	MG + SY	Judging the truth-value of a statement in and out of a deep processing context	Social Cognition	study_2	inclusion_2	repetition was not manipulated
garciamarques2016b_2	MG + SY	Familiarity increases subjective positive affect even in non-affective and non-evaluative contexts	Motivation and Emotion	study_2	exclusion_7	veracity was not measured
garciamarques2017	MG + SY	Asking simultaneously about truth and familiarity may disrupt truth effect	Analise Psicologica	full_paper	exclusion_8	reporting the mean of C estimate rather than PTJ, d cannot be calculated
gigenrenzer1984	MG + SY	External Validity of Laboratory Experiments: The Frequency-Validity Relationship	The American Journal of Psychology	study_1+2: session 3	exclusion_2	3rd session and repetition
gottschling2023	SY	Illusion of truth? Effects of repeated exposure to textual misinformation on readers’ knowledge and response confidence	Conference paper	full_paper	exclusion_7	did not measure truth judgment
gratton2024	SY	False information is harder to debunk after gist repetitions than verbatim repetitions	Journal of Cognitive Psychology	full_paper	inclusion_3	compared verbatim vs. Gist repetition, no new statements
gruner_unpub	MG + SY	Identifying and debunking environmentally-related false news stories - An experimental investigation	Unpublished manuscript	full_paper	inclusion_2	No new statements
hasher1977	SY + YAB	Frequency and the Conference of Referential Validity	Journal of Verbal Learning and Verbal Behavior	condition session 3	exclusion_2	session 3 was excluded from the analysis
hassan2021	MG + SY	The effects of repetition frequency on the illusory truth effect	Cognitive Research: Principles and Implications	study_1+2: more than 1 repetition groups	exclusion_2	we only excluded statements repeated more than once, and compared mean of new statements vs. mean of statements repeated once
hawkins1992	MG + SY	Low-Involvement Learning: Memory without Evaluation	Journal of consumer research	full_paper	exclusion_6	Effect sizes and means were not reported
hawkins2001	MG + SY	Low-Involvement Learning: Repetition and Coherence in Familiarity and Belief	Journal of consumer psychology	more than 1 rep	exclusion_2	Only repetition between 0 and 1 exposure were analyzed
henkel2011	SY + YAB	Reading is believing: The truth effect and source credibility	Consciousness and Cognition	full_paper	inclusion_4	No presentation of new statements (comparaison 1-exposure vs. 2 or 3-exposures)
hernindezvera2020	SY + YAB	The effect of repetition on the perception of the truth of sentences: a study on the illusion of truth	Unpublished Undergraduate Thesis	full_paper	exclusion_8	Effect sizes and means were not reported
jackson2018	SY + YAB	Ethics in Fake News: Combatting the Illusory Truth Effect with Corrections	Unpublished Master Thesis	full_paper	exclusion_2	2 presentations for repeated headlines
jang2024	SY	The interplay of information order and locus of attention on the truth effect in healthy food advertisements	Psychology & Marketing	full_paper	inclusion_3	compared attribute-first repetition vs. Product-first repetition. There's no new statements (or ads) to compare with
jimenez2024	SY	Repeated simulation increases belief in the future occurrence of uncertain events	Memory & Cognition	full_paper	exclusion_7	did not measure truth judgment
johnston2021	SY + YAB	The Impact of the Illusory Truth Effect and Location of Testimony in Juror Deliberations	International Journal of Risk and Recovery	full_paper	exclusion_7	Rating of agreement rather than truth
kurt2022_1	SY	The Effect of Repeated Exposure, Picture Presence and Context Reinstatement on Truth Judgments	Unpublished Master Thesis	study_1, study_3	inclusion_2, exclusion_8	study 1: All statements were new in the test phase, but presented with new vs. Repeated pictures, study 3: Effect sizes and means were not reported
lacassagne2022	SY + YAB	Is the Earth a Perfect Square? Repetition Increases the Perceived Truth of Highly Implausible Statements	Unpublished manuscript	full_paper	exclusion_2	repetition 5 times vs. new
landwehr2022	SY + YAB	Feeling the Future? Mixed Empirical Evidence for a Link Between Processing Fluency and Judgements About Future Probability	Social Psychological and Personality Science	full_paper	inclusion_2, exclusion_7	Repetition not manipulated, except for study 2c and 2d: not measuring veracity
law1997	SY + YAB	Book Chapter	Book Chapter	full_paper	exclusion_8	Effect sizes were not reported and cannot be calculated from means, because standard deviations were not reported. None of the included studies reported standard deviations from a 16-cm Likert Scale. Hence, we cannot estimate it as reported in methods.
law1998a	SY + YAB	Do We Believe What We Remember or, Do We Remember What We Believe?	Advances in Consumer Research	full_paper	exclusion_8	Effect sizes were not reported and cannot be calculated from means, because standard deviations were not reported. None of the included studies reported standard deviations from a 16-cm Likert Scale. Hence, we cannot estimate it as reported in methods.
law1998b	SY + YAB	Investigating the truth effect in young and elderly consumers: the role of recognition and source memory	Unpublished Ph.D. Thesis	full_paper	exclusion_8	Effect sizes were not reported and cannot be calculated from means, because standard deviations were not reported. None of the included studies reported standard deviations from a 16-cm Likert Scale. Hence, we cannot estimate it as reported in methods.
law1998c	SY + YAB	Repetition-Induced Belief in the Elderly: Rehabilitating Age-Related Memory Deficits	Journal of Consumer Research	full_paper	exclusion_8	Effect sizes were not reported and cannot be calculated from means, because standard deviations were not reported. None of the included studies reported standard deviations from a 16-cm Likert Scale. Hence, we cannot estimate it as reported in methods.
luna2018	SY + YAB	The formation of our Beliefs The illusory Truth Effect	Unpublished Master Thesis	full_paper	exclusion_8	no descriptive data or effect sizes
ly2023_123_5m	SY	Repetition effects in memory and truth assessments through the lens of transfer-appropriate processing	Memory	study_1, study_2, study_3, study_5 memory condition	inclusion_2, exclusion_7	three first studies were excluded because exposure phase contained single words rather than repeated statements, for study 5 memory condition was excluded as they measured memory rather than truth judgments
majin2019	SY + YAB	A catastrophic media failure? Russiagate, Trump and the illusion of truth: The dangers of innuendo and narrative repetition	Journalism	full_paper	inclusion_5	review paper
maryke2021	SY + YAB	Addressing Myths and Vaccine Hesitancy: A Randomized Trial	Pediatrics	full_paper	inclusion_4	No new statements
mattavelli2022	SY + YAB	Truth by repetition … Without repetition: Testing the effect of instructed repetition on truth judgments	Journal of Experimental Psychology: Learning, Memory, and Cognition	study 1 "instructed" condition + study 2 "experienced + tag" condition	inclusion_4, exclusion_3	instructed: No actual exposure phase, experienced + tag: repetition feedback in test phase
mattavelli2024	SY	Repetition increases perceived truth of interpersonal statements from both politically congruent and incongruent sources	Unpublished manuscript	full_paper	exclusion_2	Repeated statements were repeated 4 times during the exposure
mattavelli2024_34	SY	Repeating Statements Increases Source Credibility	Unpublished manuscript	study_3, study_4	inclusion_2	No truth judgment of repeated statements
mikell2022	SY + YAB	Does mere exposure to ideas encourage belief in them?	Proceedings of the 44th Annual Conference of the Cognitive Science Society	full_paper	exclusion_8	effect sizes and means were not reported
mikell2025	SY	Illusory implications: incidental exposure to ideas can induce beliefs	Royal Society Open Science	full_paper	exclusion_8	means/ES not reported
mirny2021	SY + YAB	Creeping Objectivity: Prior Exposure Makes People More Likely to Believe Claims Are Factual Statements Rather Than Opinions	NA - Advances in Consumer Research Volume 49	full_paper	inclusion_3	no measure of veracity
mitchell2003	SY + YAB	Asymmetries in the processing of true and false information	Unpublished Ph.D. Thesis	study_1 + 3	exclusion_9	study 1: data from mitchell2005, veracity cue during exposure
mitchell2006	SY + YAB	Misattribution Errors in Alzheimer’s Disease: The Illusory Truth Effect	Neuropsychology	study_2 condition "cued" and "gender attribution"	exclusion_8	did not report the score for new vs. Repeated items
moons2009	SY + YAB	The Impact of Repetition-Induced Familiarity on Agreement With Weak and Strong Arguments	Journal of Personality and Social Psychology	full_paper	exclusion_8	effect sizes and means were not reported
nadarevic_2020_4	SY + YAB	Perceived truth of statements and simulated social media postings: an experimental investigation of source credibility, repeated exposure, and presentation format	Cognitive Research: Principles and Implications	study_4 "incongruent" condition	exclusion_5	Incongruent statements
nadarevic2017	SY + YAB	Unveiling the truth: warnings reduce the repetition-based truth effect	Psychological Research	study 1 + 2, warning condition	exclusion_4	participants in warning condition were prompted about reducing truth effect, after being explained what truth effect is
nadarevic2020	SY + YAB	Perceived truth of statements and simulated social media postings: an experimental investigation of source credibility, repeated exposure, and presentation format	Cognitive Research: Principles and Implications	study_1	inclusion_2	repetition was not manipulated
nahon2021	SY + YAB	Truth feels easy: Knowing information is true enhances experienced processing fluency	Cognition	full_paper	inclusion_2	repetition was not manipulated
newman2020	SY + YAB	Truthiness, the illusory truth effect, and the role of need for cognition	Consciousness and Cognition	study_1 + 2 + 3	inclusion_2, exclusion_9	study 1 + 2 : repetition was not manipulated, study 3 : data from jalbert2020
oguz2020b	SY + YAB	Repetition effect and decision making	Unpublished study	full_paper	exclusion_8	no means/sd/es, only inferential data
oguztasbas2022_1	SY + YAB	Repeating stereotypes: Increased belief and subsequent discrimination	European Journal of Social Psychology	study_1	exclusion_2	Statements were repeated once vs. Twice. No group without repetition.
orchinik2024	SY	Repetition Does Not Increase Belief in Claims From Distrusted Politicians	Unpublished Manuscript	full_paper	exclusion_8	means/ES not reported
orchinik2025	SY	The Not So Illusory Truth Effect: A Rational Foundation for Repetition Effects	Unpublished Manuscript	full_paper	exclusion_8	means/ES not reported
ozubko2011	SY + YAB	Remembering Makes Evidence Compelling: Retrieval From Memory Can Give Rise to the Illusion of Truth	Journal of Experimental Psychology: Learning, Memory, and Cognition	full_paper	inclusion_2	"inference" of the presented statements were repeated
pan2022	SY + YAB	More familiar, more credible? Distinguishing two types of familiarity on the truth effect using the drift-diffusion model	Unpublished manuscript	full_paper	exclusion_7	study 1: might be biased, looked at the open-data, followed their data exclusion criteria and did not find the same values (no effect of repetition), study 2: evaluating the "likelyhood to be a rumor" in test phase, study 3: warning during exposure
pennycook2018_3_1w	SY	Prior Exposure Increases Perceived Accuracy of Fake News	Journal of Experimental Psychology: General	study_3, condition week	exclusion_2	one-week follow-up was excluded, as they were exposed twice
pillai2023a	SY	Repeating contradictory statements / CHANGE: not repeating verbatim or gist	Public Opinion Quarterly	full_paper	inclusion_2	Repetition was not manipulated, instead, evaluated once statements that Trump repeated X times.
pillai2023b	SY	Repeatedly Encountered Descriptions of Wrongdoing Seem More True but Less Unethical: Evidence in a Naturalistic Setting	Psychological Science	full_paper	exclusion_8	Data for truth judgment were not provided, neither in manuscript nor in osf
pillai2024	SY	Examining the Role of Social Information in the Relationship Between Repetition and Belief	Unpublished Ph.D. Thesis	full_paper	exclusion_2	repeated headlines were repeated 3 times.
rahgosha_unpub	SY	The effects of Source Credibility on Illusory Truth Effect	Unpublished manuscript	full_paper	inclusion_4	No new statements
roggeveen2002_3	SY + YAB	Perceived Source Variability Versus Familiarity: Testing Competing Explanations for the Truth Effect	Journal of consumer psychology	study_3	exclusion_2, exclusion_8	3 repetitions, data not reported for repeated vs. New
sanderson2022	SY	Listening to Misinformation while Driving: Cognitive Load and the Effectiveness of (Repeated) Corrections	Journal of Applied Research in Memory and Cognition	full_paper	inclusion_2	Not measuring illusory truth effect
sasaki2023	SY	The evasive truth: do mere exposures at the subliminal and supraliminal levels drive the illusory truth effect?	Royal Society Open Science	full_paper	inclusion_2	Exposed to the topic rather than verbatim or gist repetition of statements
schnuerch2021	SY + YAB	The truth revisited: Bayesian analysis of individual differences in the truth effect	Psychonomic Bulletin & Review	full_paper	inclusion_5	review paper
schwartz1982	SY + YAB	Repetition and rated truth value of statements	American Journal of Psychology	study_1 "P cond" + "3 exposure" condition, study_2 "unmixed" group	inclusion_2, exclusion_2, exclusion 6	study 1/Pcond: measuring familiarity rather than truth; study 1/3rep: excluding data for 3 repetitions ; study 2/unmixed group: no new statements in exposure phase, measuring within-item criterion
silva2014	SY + YAB	“THE TRUTH IS NEVER PURE AND RARELY SIMPLE”: UNDERSTANDING THE ROLE OF REPETITION AND PROCESSING FLUENCY ON THE ILLUSION OF TRUTH EFFECT	Unpublished Ph.D. Thesis	full_paper	exclusion_9	duplicate data, published later on: silva2016, silva2017, garciamarques2015
silva2016	SY + YAB	The differential effects of fluency due to repetition and fluency due to color contrast on judgments of truth	Psychological Research	full_paper	exclusion_8	cohen d and means of repeated/new statements not reported, authors analyzed data using SDT
silva2017_2	SY + YAB	The informative value of type of repetition: Perceptual and conceptual fluency influences on judgments of truth	Consciousness and Cognition	study_2 "contradictory" condition	exclusion_5	Contradictory statements
skurnik1998	SY	Metacognition and the illusion of truth	Unpublished Ph.D. Thesis	full_paper	exclusion_8	reported the average number of "true" and "false" responses for repeated items, but only average number of "true" response for new items. Couldn't calculate the PTJ as participants could also answer "new" (in addition to "true" and "false"). In exp 2 and 3, raw means were not reported, only in graphs
skurnik2005	SY	How warnings about False Claims become Recommendations	Journal of consumer research	full_paper	exclusion_8	raw means were not reported, only in graphs
smelter2020	SY + YAB	Pictures and repeated exposure increase perceived accuracy of news headlines	Applied Cognitive Psychology	study_1 + 2	inclusion_2	repetition was not manipulated
speckmann2022	SY + YAB	INVESTIGATING MEANINGFUL CONSEQUENCES AS AN ATTENUATION STRATEGY FOR THE TRUTH EFFECT AND THE MOSES ILLUSION AS EXAMPLES OF COGNITIVE ILLUSIONS	Unpublished Ph.D. Thesis	full_paper	exclusion_9	experiment 1 + 3: duplicate data, published earlier on: speckmann2021 and unkelbach2021; experiment 2: veracity cue during test phase
speckmann2024	SY	Illusions of knowledge due to mere repetition	Cognition	full_paper	exclusion_7	Measured the prior knowledge ("did you know this?")
srull1983	SY + YAB	The Role of Prior Knowledge in the acquisition, retention, and use of new information	Advances in Consumer Research	full_paper	exclusion_8	No descriptive data or effect sizes, except for study 3 which does not report effect size
stanley2019_2b_3b_4b	SY	When the Unlikely Becomes Likely: Qualifying Language Does Not Influence Later Truth Judgments	Journal of Applied Research in Memory and Cognition	study_2b, 3b and 4b	exclusion_7	did not measure truth judgment in test phase
stickel2025	SY	Do you remember? Consumer reactions to health-related information on snacks in repeated exposure	Food Quality and Preference	full_paper	exclusion_7	Did not measure truthfulness in test
stump2022	SY + YAB	Is it all about the feeling? Affective and (meta‑)cognitive mechanisms underlying the truth effect	Psychological Research	study_1	exclusion_8	Missing data to calculate standard error of the effect size
stump2024	SY	The illusory certainty: Information repetition and impressions of truth enhance subjective confidence in validity judgments independently of the factual truth	Psychological Research	full_paper	exclusion_9	Same dataset as stump2022
sundar2015	SY + YAB	The Influence of Repetitive Health Messages and Sensitivity to Fluency on the Truth Effect in Advertising	Journal of Advertising	full_paper	exclusion_2	2 expositions in "repetition" group
swirethompson2022	SY	The Backfire Effect After Correcting Misinformation Is Strongly Associated With Reliability	Journal of Experimental Psychology: General	full_paper	inclusion_2	Not measuring illusory truth effect
swirethompson2023	SY	Memory failure predicts belief regression after the correction of misinformation	Cognition	full_paper	inclusion_2	Not measuring illusory truth effect
toppino1977	SY + YAB	Frequency of Occurrence and Judgements of Truth and Falsety	Unpublished Conference paper	session 3	exclusion_2	second repetition
toppino1989	SY + YAB	Learning from Tests: The Case of True-False Examinations	Journal of Educational Research	full_paper	exclusion_2	Procedure is as follows: study phase = biography of US presidents, validity rating 1 = exposure statements, validity rating 2 = repetition of statements and new statements. This means comparison between more than 1 repetition, hence excluded. Also, procedure did not specify if the biography contained false information or if it was all true... participants probably considered their biographical st…
toppino1993	SY + YAB	Generality of the Negative Suggestion Effects in Objective Tests	Journal of Educational Research	full_paper	exclusion_2	idem (Procedure is as follows: study phase = biography of US presidents, validity rating 1 = exposure statements, validity rating 2 = repetition of statements and new statements. This means comparison between more than 1 repetition, hence excluded. Also, procedure did not specify if the biography contained false information or if it was all true... participants probably considered their biographi…
udry2022	SY + YAB	The effects of repetition spacing on the illusory truth effect	Cognition	full_paper	exclusion_2	Multiple exposures
udry2023_topic_3	SY	The illusory truth effect requires semantic coherence across repetitions	Cognition	study 1 "topic-only facts" condition, study 2 "single-referent repetition facts" and "two-referent repetition facts", study 3, study 4 "independently linked facts"	exclusion_2, exclusion_5	Exposed to (study 2 & 4 : statements related to) the topic rather than verbatim or gist repetition of statements. Study 3: 4 repetitions in exposure
unkelbach2007	SY + YAB	Reversing the Truth Effect: Learning the Interpretation of Processing Fluency in Judgments of Truth	Journal of Experimental Psychology: Learning, Memory, and Cognition	full_paper	inclusion_2, exclusion_8	study 1 & 2: repetition was not manipulated; study 3: no effect size or descriptive data… analyzed with SDT
unkelbach2011	SY + YAB	Fluency and positivity as possible causes of the truth effect	Consciousness and Cognition	study_1	inclusion_2	study 1: repetition was not manipulated
unkelbach2017_12	SY + YAB	A referential theory of the repetition-induced truth effect	Cognition	study_1 + 2, "old-contradicting" condition	exclusion_5	old-contradicting condition was excluded
unkelbach2017_3	SY + YAB	A referential theory of the repetition-induced truth effect	Cognition	study_3, "contradictory" condition	exclusion_5	Contradictory statements
unkelbach2017_5	SY + YAB	A referential theory of the repetition-induced truth effect	Cognition	study_5, condition "old-contradicting"	exclusion_5	Repeating contradictory statements
unkelbach2018_4	SY	Experiential fluency and declarative advice jointly inform judgments of truth	Journal of Experimental Social Psychology	study_4	exclusion_1	Did not separate the data between feedback during test condition vs. Cue
unkelbach2020a	SY + YAB	Acting on illusory truth despite knowing better	Unpublished data	full_paper	exclusion_8	No reports of effects sizes or descriptive data
unkelbach2020b	SY + YAB	Knowledge does protect against illusory truth for factually true information: The case of information related to the Corona pandemic	Unpublished preprint	full_paper	exclusion_9	Published later (unkelbach2021)
vellani2023_counterbalanced	SY	The illusory truth effect leads to the spread of misinformation	Cognition	"sharing first block" condition	exclusion_2	Participants would be exposed to statements twice: first exposure, then veracity rating or sharing rating (counterbalanced). If they performed sharing rating first, it means that they would be exposed to repeated statements twice, and new statements would become repeated statements...
vicari2016	SY + YAB	OVERCOMING THE ILLUSORY TRUTH EFFECT: THE INFLUENCE OF CONTEXTUAL DETAILS ON MEMORY MONITORING	Unpublished Master Thesis	full_paper	exclusion_6	New statements were presented in the test phase, but did not appear in analyses. The illusory truth effect authors are describing is within-item truth effect.
vlasceanu2021	SY + YAB	Cognitive Processes Shaping Individual and Collective Belief Systems	Unpublished Ph.D. Thesis	full_paper	inclusion_2	Repetition was not manipulated
vogel2020	SY + YAB	Truth Is in the Mind, but Beauty Is in the Eye: Fluency Effects Are Moderated by a Match Between Fluency Source and Judgment Dimension	Journal of Experimental Psychology: General	"aesthetic" condition	exclusion_7	No truth judgement
wang2016	SY + YAB	On Known Unknowns: Fluency and the Neural Mechanisms of Illusory Truth	Journal of Cognitive Neuroscience	full_paper	exclusion_2	Two exposure phases with same items to "maximise illusory truth".
weng2024	SY	Repeated Exposure to COVID-19 Misinformation: A Longitudinal Analysis of Prevalence and Predictors in a Community Sample	Journal of Public Health Management and Practice	full_paper	inclusion_2	Did not manipulate repetition
wu2020	SY + YAB	Distinguishing the binary of news – fake and real: The illusory truth effect	Journal of Applied Journalism & Media Studies	full_paper	exclusion_7	no measure of veracity
